# Supplementary material for: Influence of Aza-Substitution on Molecular Structure, Spectral and Electronic Properties of t-Butylphenyl Substituted Vanadyl Complexes
Source: Int J Mol Sci. 2026 Jan 7;27(2):606. doi: 10.3390/ijms27020606 (PMC12840634; doi:10.3390/ijms27020606)
Supplement: Supplementary file 1 [file ijms-27-00606-s001.zip]

Archive with 2 entries (2 files):
- ijms-4068000-supplementary.pdf
- Supplementary_Materials_2.xyz
