# Supplementary material for: Influence of Aza-Substitution on Molecular Structure, Spectral and Electronic Properties of t-Butylphenyl Substituted Vanadyl Complexes
Source: Int J Mol Sci. 2026 Jan 7;27(2):606. doi: 10.3390/ijms27020606 (PMC12840634; doi:10.3390/ijms27020606)
Supplement: Supplementary file 1 [file ijms-27-00606-s001.zip › Supplementary_Materials_2.xyz]

14
PN | PBE0-D3BJ/def2-TZVP/gas
C	-0.693801515	 0.000000000	 2.367518098
C	 0.693801515	 0.000000000	 2.367518098
C	 1.390626887	 0.000000000	 1.171977206
C	 0.701936087	 0.000000000	-0.037747365
C	-0.701936087	 0.000000000	-0.037747365
C	-1.390626887	 0.000000000	 1.171977206
C	-1.432337066	 0.000000000	-1.261722246
N	-2.045653236	 0.000000000	-2.235711345
C	 1.432337066	 0.000000000	-1.261722246
N	 2.045653236	 0.000000000	-2.235711345
H	 2.473016767	 0.000000000	 1.160392142
H	-2.473016767	 0.000000000	 1.160392142
H	 1.237768549	 0.000000000	 3.304086617
H	-1.237768549	 0.000000000	 3.304086617

12
PDC | PBE0-D3BJ/def2-TZVP/gas
C	 0.696596333	 0.000000000	-2.254326540
C	-0.696596333	 0.000000000	-2.254326540
N	-1.393976912	 0.000000000	-1.132482667
C	-0.701251313	 0.000000000	 0.002214715
C	 0.701251313	 0.000000000	 0.002214715
N	 1.393976912	 0.000000000	-1.132482667
C	 1.436312360	 0.000000000	 1.231190320
N	 2.010829476	 0.000000000	 2.227251139
C	-1.436312360	 0.000000000	 1.231190320
N	-2.010829476	 0.000000000	 2.227251139
H	-1.257364558	 0.000000000	-3.183285737
H	 1.257364558	 0.000000000	-3.183285737

34
Ph2PN | PBE0-D3BJ/def2-TZVP/gas
C	 0.692607592	-0.124340644	 0.232362700
C	-0.692607592	 0.124340644	 0.232362700
C	-1.353026060	 0.257837633	 1.449697345
C	-0.687794745	 0.135502029	 2.662267480
C	 0.687794745	-0.135502029	 2.662267480
C	 1.353026060	-0.257837633	 1.449697345
C	 1.413100080	-0.274635020	 3.880296918
N	 2.020797678	-0.393332339	 4.850844784
C	-1.413100080	 0.274635020	 3.880296918
N	-2.020797678	 0.393332339	 4.850844784
C	 1.492158061	-0.217808612	-1.006702674
C	 1.412818126	 0.768779998	-1.988168395
C	 2.369419381	-1.284006844	-1.192463112
C	 2.191719265	 0.687051520	-3.128998000
C	 3.141175222	-1.370546846	-2.340487221
C	 3.054270320	-0.384972703	-3.311587859
H	 0.739527542	 1.606398222	-1.851995781
H	 2.430537640	-2.062406760	-0.439662709
H	 2.125553834	 1.465477073	-3.879993922
H	 3.810535222	-2.211931751	-2.476216227
C	-1.492158061	 0.217808612	-1.006702674
C	-2.369419381	 1.284006844	-1.192463112
C	-1.412818126	-0.768779998	-1.988168395
C	-3.141175222	 1.370546846	-2.340487221
C	-2.191719265	-0.687051520	-3.128998000
C	-3.054270320	 0.384972703	-3.311587859
H	-2.430537640	 2.062406760	-0.439662709
H	-0.739527542	-1.606398222	-1.851995781
H	-3.810535222	 2.211931751	-2.476216227
H	-2.125553834	-1.465477073	-3.879993922
H	-2.421795539	 0.431666167	 1.456220888
H	 2.421795539	-0.431666167	 1.456220888
H	 3.658808434	-0.450110584	-4.208567855
H	-3.658808434	 0.450110584	-4.208567855

32
Ph2PDC | PBE0-D3BJ/def2-TZVP/gas
C	 0.705357282	-0.094799351	 0.225388039
C	-0.705357282	 0.094799351	 0.225388039
N	-1.340354792	 0.303313702	 1.370140977
C	-0.670367499	 0.198573714	 2.508868880
C	 0.670367499	-0.198573714	 2.508868880
N	 1.340354792	-0.303313702	 1.370140977
C	 1.367867295	-0.481645458	 3.725578521
N	 1.914000284	-0.710823435	 4.711665794
C	-1.367867295	 0.481645458	 3.725578521
N	-1.914000284	 0.710823435	 4.711665794
C	 1.549344516	-0.046701669	-0.979893457
C	 1.302310471	 0.872610441	-1.998663970
C	 2.652287967	-0.893170423	-1.075977343
C	 2.138181926	 0.932871449	-3.099328543
C	 3.475260045	-0.842939888	-2.187710302
C	 3.219811810	 0.069015810	-3.201765857
H	 0.460063111	 1.549378847	-1.924948681
H	 2.853742029	-1.587781619	-0.269906128
H	 1.945338288	 1.658735891	-3.880245173
H	 4.322757739	-1.514174458	-2.260260236
C	-1.549344516	 0.046701669	-0.979893457
C	-2.652287967	 0.893170423	-1.075977343
C	-1.302310471	-0.872610441	-1.998663970
C	-3.475260045	 0.842939888	-2.187710302
C	-2.138181926	-0.932871449	-3.099328543
C	-3.219811810	-0.069015810	-3.201765857
H	-2.853742029	 1.587781619	-0.269906128
H	-0.460063111	-1.549378847	-1.924948681
H	-4.322757739	 1.514174458	-2.260260236
H	-1.945338288	-1.658735891	-3.880245173
H	 3.867845046	 0.112044345	-4.069348429
H	-3.867845046	-0.112044345	-4.069348429

58
(t-BuPh)2PN | PBE0-D3BJ/def2-TZVP/gas
C	 0.699204381	 0.082973531	 1.689092530
C	-0.699204381	-0.082973531	 1.689092530
C	-1.370123231	-0.145438284	 2.906247768
C	-0.697729832	-0.068968366	 4.118808740
C	 0.697729832	 0.068968366	 4.118808740
C	 1.370123231	 0.145438284	 2.906247768
C	 1.432270400	 0.145040769	 5.336811377
N	 2.048694747	 0.206865267	 6.307246128
C	-1.432270400	-0.145040769	 5.336811377
N	-2.048694747	-0.206865267	 6.307246128
C	 1.484380141	 0.225157188	 0.447361953
C	 1.113985613	 1.134340590	-0.543114752
C	 2.631668937	-0.531469368	 0.244531964
C	 1.864354265	 1.265005854	-1.693402264
C	 3.374656226	-0.403037366	-0.920549073
C	 3.007232693	 0.493769836	-1.917191377
H	 0.228827653	 1.744118522	-0.407704267
H	 2.937099921	-1.252689456	 0.995200735
H	 1.547265715	 1.985873069	-2.438093937
H	 4.252236920	-1.023997090	-1.043409408
C	-1.484380141	-0.225157188	 0.447361953
C	-2.631668937	 0.531469368	 0.244531964
C	-1.113985613	-1.134340590	-0.543114752
C	-3.374656226	 0.403037366	-0.920549073
C	-1.864354265	-1.265005854	-1.693402264
C	-3.007232693	-0.493769836	-1.917191377
H	-2.937099921	 1.252689456	 0.995200735
H	-0.228827653	-1.744118522	-0.407704267
H	-4.252236920	 1.023997090	-1.043409408
H	-1.547265715	-1.985873069	-2.438093937
C	 3.786847436	 0.655377054	-3.214753804
C	 4.269106874	 2.104147469	-3.339068010
C	 2.868474457	 0.321597962	-4.395111148
H	 2.512340768	-0.709378031	-4.330839076
H	 1.995580562	 0.976453736	-4.425138539
H	 3.408976060	 0.438775314	-5.338158648
H	 3.435699410	 2.809022743	-3.344520500
H	 4.825687366	 2.236611720	-4.270625379
H	 4.926670358	 2.368045227	-2.507549455
C	-3.786847436	-0.655377054	-3.214753804
C	-5.002617354	 0.262835632	-3.276225420
C	-4.269106874	-2.104147469	-3.339068010
H	-3.435699410	-2.809022743	-3.344520500
H	-4.926670358	-2.368045227	-2.507549455
H	-4.825687366	-2.236611720	-4.270625379
H	-5.709126251	 0.054495237	-2.469138356
H	-5.526974139	 0.109955247	-4.222105381
H	-4.718391771	 1.316583726	-3.222646844
C	-2.868474457	-0.321597962	-4.395111148
H	-1.995580562	-0.976453736	-4.425138539
H	-3.408976060	-0.438775314	-5.338158648
H	-2.512340768	 0.709378031	-4.330839076
C	 5.002617354	-0.262835632	-3.276225420
H	 5.709126251	-0.054495237	-2.469138356
H	 4.718391771	-1.316583726	-3.222646844
H	 5.526974139	-0.109955247	-4.222105381
H	-2.443398983	-0.289034901	 2.912511372
H	 2.443398983	 0.289034901	 2.912511372

58
(t-BuPh)2PN | PBE0-D3BJ/def2-SVP/gas
C	 0.689064348	 0.162371615	 1.888723589
C	-0.689064348	-0.162371615	 1.888723589
C	-1.351950272	-0.300412658	 3.112270955
C	-0.689803065	-0.148294892	 4.332230939
C	 0.689803065	 0.148294892	 4.332230939
C	 1.351950272	 0.300412658	 3.112270955
C	 1.412967028	 0.306515137	 5.556123705
N	 2.020845017	 0.437924137	 6.534164332
C	-1.412967028	-0.306515137	 5.556123705
N	-2.020845017	-0.437924137	 6.534164332
C	 1.450843141	 0.388102928	 0.638800595
C	 0.973391840	 1.251715892	-0.357384096
C	 2.676757768	-0.246758382	 0.424695725
C	 1.695199786	 1.452720201	-1.524124943
C	 3.391790548	-0.047040964	-0.755683003
C	 2.916771900	 0.801497230	-1.760025482
H	 0.023772107	 1.770695566	-0.213330544
H	 3.069229375	-0.932325131	 1.180396289
H	 1.290140669	 2.135436306	-2.274574496
H	 4.335834184	-0.576776998	-0.885245793
C	-1.450843141	-0.388102928	 0.638800595
C	-2.676757768	 0.246758382	 0.424695725
C	-0.973391840	-1.251715892	-0.357384096
C	-3.391790548	 0.047040964	-0.755683003
C	-1.695199786	-1.452720201	-1.524124943
C	-2.916771900	-0.801497230	-1.760025482
H	-3.069229375	 0.932325131	 1.180396289
H	-0.023772107	-1.770695566	-0.213330544
H	-4.335834184	 0.576776998	-0.885245793
H	-1.290140669	-2.135436306	-2.274574496
C	 3.659647969	 1.032879435	-3.075864432
C	 3.984625259	 2.527112036	-3.217512637
C	 2.761747782	 0.587385467	-4.239942551
H	 2.513702792	-0.481964109	-4.157115873
H	 1.816555507	 1.149581663	-4.266120154
H	 3.273770847	 0.747123838	-5.202079991
H	 3.075594366	 3.146402008	-3.218587989
H	 4.517691752	 2.714630937	-4.162996219
H	 4.624002469	 2.870436876	-2.389947791
C	-3.659647969	-1.032879435	-3.075864432
C	-4.968066481	-0.244898296	-3.144513277
C	-3.984625259	-2.527112036	-3.217512637
H	-3.075594366	-3.146402008	-3.218587989
H	-4.624002469	-2.870436876	-2.389947791
H	-4.517691752	-2.714630937	-4.162996219
H	-5.663955111	-0.536642220	-2.343158324
H	-5.468768482	-0.439959128	-4.104826295
H	-4.796999094	 0.840249679	-3.075223182
C	-2.761747782	-0.587385467	-4.239942551
H	-1.816555507	-1.149581663	-4.266120154
H	-3.273770847	-0.747123838	-5.202079991
H	-2.513702792	 0.481964109	-4.157115873
C	 4.968066481	 0.244898296	-3.144513277
H	 5.663955111	 0.536642220	-2.343158324
H	 4.796999094	-0.840249679	-3.075223182
H	 5.468768482	 0.439959128	-4.104826295
H	-2.410588999	-0.565140934	 3.117653941
H	 2.410588999	 0.565140934	 3.117653941

56
(t-BuPh)2PDC | PBE0-D3BJ/def2-TZVP/gas
C	 0.707353537	-0.084886678	 1.565778679
C	-0.707353537	 0.084886678	 1.565778679
N	-1.344574892	 0.287102234	 2.710645667
C	-0.672421647	 0.191086783	 3.849231328
C	 0.672421647	-0.191086783	 3.849231328
N	 1.344574892	-0.287102234	 2.710645667
C	 1.372844205	-0.467058531	 5.065912442
N	 1.921984930	-0.690796766	 6.051678013
C	-1.372844205	 0.467058531	 5.065912442
N	-1.921984930	 0.690796766	 6.051678013
C	 1.546345323	-0.023960171	 0.360528689
C	 1.281540809	 0.877949693	-0.670429503
C	 2.667896730	-0.838758312	 0.256604563
C	 2.109636060	 0.941957039	-1.771414440
C	 3.481805871	-0.780884250	-0.862969257
C	 3.221990308	 0.106768773	-1.902829707
H	 0.426794937	 1.539953429	-0.606129585
H	 2.896939372	-1.525005298	 1.062768592
H	 1.881831315	 1.661970696	-2.548581663
H	 4.335769026	-1.443106147	-0.914271663
C	-1.546345323	 0.023960171	 0.360528689
C	-2.667896730	 0.838758312	 0.256604563
C	-1.281540809	-0.877949693	-0.670429503
C	-3.481805871	 0.780884250	-0.862969257
C	-2.109636060	-0.941957039	-1.771414440
C	-3.221990308	-0.106768773	-1.902829707
H	-2.896939372	 1.525005298	 1.062768592
H	-0.426794937	-1.539953429	-0.606129585
H	-4.335769026	 1.443106147	-0.914271663
H	-1.881831315	-1.661970696	-2.548581663
C	 4.093031856	 0.198726314	-3.147467836
C	 4.664469663	 1.616065018	-3.258959124
C	 3.237236592	-0.103839039	-4.382033799
H	 2.819337444	-1.111925471	-4.328165908
H	 2.407933590	 0.598984885	-4.481403062
H	 3.846123593	-0.034362629	-5.287259132
H	 3.875139034	 2.366351593	-3.332803216
H	 5.289948675	 1.698971717	-4.151632580
H	 5.277879667	 1.858080518	-2.388058498
C	-4.093031856	-0.198726314	-3.147467836
C	-5.255374598	 0.787598380	-3.113945964
C	-4.664469663	-1.616065018	-3.258959124
H	-3.875139034	-2.366351593	-3.332803216
H	-5.277879667	-1.858080518	-2.388058498
H	-5.289948675	-1.698971717	-4.151632580
H	-5.920831622	 0.601902462	-2.267534513
H	-5.845840815	 0.684801610	-4.027009705
H	-4.908173900	 1.822228278	-3.059572751
C	-3.237236592	 0.103839039	-4.382033799
H	-2.407933590	-0.598984885	-4.481403062
H	-3.846123593	 0.034362629	-5.287259132
H	-2.819337444	 1.111925471	-4.328165908
C	 5.255374598	-0.787598380	-3.113945964
H	 5.920831622	-0.601902462	-2.267534513
H	 4.908173900	-1.822228278	-3.059572751
H	 5.845840815	-0.684801610	-4.027009705

56
(t-BuPh)2PDC | PBE0-D3BJ/def2-SVP/gas
C	 0.704213186	 0.130389849	 1.780125215
C	-0.704213186	-0.130389849	 1.780125215
N	-1.369417813	-0.113371599	 2.930383780
C	-0.704771362	-0.007070125	 4.074083059
C	 0.704771362	 0.007070125	 4.074083059
N	 1.369417813	 0.113371599	 2.930383780
C	 1.461837910	-0.068382174	 5.293162567
N	 2.062650027	-0.134608828	 6.281016975
C	-1.461837910	 0.068382174	 5.293162567
N	-2.062650027	 0.134608828	 6.281016975
C	 1.489598988	 0.457025580	 0.575517350
C	 0.956232261	 1.224446748	-0.470811004
C	 2.824841929	 0.051708696	 0.488887727
C	 1.734970811	 1.547802609	-1.571152935
C	 3.592509829	 0.366813005	-0.628548276
C	 3.067195811	 1.117489941	-1.686455614
H	-0.074217409	 1.580667404	-0.418953874
H	 3.256985705	-0.520304231	 1.312071083
H	 1.289815874	 2.154718073	-2.362623238
H	 4.624312668	 0.016914366	-0.663677464
C	-1.489598988	-0.457025580	 0.575517350
C	-2.824841929	-0.051708696	 0.488887727
C	-0.956232261	-1.224446748	-0.470811004
C	-3.592509829	-0.366813005	-0.628548276
C	-1.734970811	-1.547802609	-1.571152935
C	-3.067195811	-1.117489941	-1.686455614
H	-3.256985705	 0.520304231	 1.312071083
H	 0.074217409	-1.580667404	-0.418953874
H	-4.624312668	-0.016914366	-0.663677464
H	-1.289815874	-2.154718073	-2.362623238
C	 3.877258795	 1.480607131	-2.930432290
C	 3.956014500	 3.009865504	-3.050852814
C	 3.178081162	 0.900591685	-4.169124730
H	 3.107717953	-0.196006704	-4.103373212
H	 2.158630269	 1.296499716	-4.287543157
H	 3.743287528	 1.153333560	-5.080083997
H	 2.959522268	 3.466542720	-3.142006609
H	 4.536123527	 3.292616495	-3.943402561
H	 4.447798951	 3.448895219	-2.169484520
C	-3.877258795	-1.480607131	-2.930432290
C	-5.300725275	-0.925547489	-2.873333773
C	-3.956014500	-3.009865504	-3.050852814
H	-2.959522268	-3.466542720	-3.142006609
H	-4.447798951	-3.448895219	-2.169484520
H	-4.536123527	-3.292616495	-3.943402561
H	-5.862809172	-1.326843090	-2.016396290
H	-5.845138008	-1.207459323	-3.787108651
H	-5.309765427	 0.173188209	-2.808445748
C	-3.178081162	-0.900591685	-4.169124730
H	-2.158630269	-1.296499716	-4.287543157
H	-3.743287528	-1.153333560	-5.080083997
H	-3.107717953	 0.196006704	-4.103373212
C	 5.300725275	 0.925547489	-2.873333773
H	 5.862809172	 1.326843090	-2.016396290
H	 5.309765427	-0.173188209	-2.808445748
H	 5.845138008	 1.207459323	-3.787108651

58
VOPc | PBE0-D3BJ/def2-TZVP/gas
N	 1.380221389	-1.380221389	 0.044578798
N	-1.380221389	-1.380221389	 0.044578798
N	-1.380221389	 1.380221389	 0.044578798
N	 1.380221389	 1.380221389	 0.044578798
N	 0.000000000	-3.350585886	-0.037283406
N	-3.350585886	 0.000000000	-0.037283406
N	 0.000000000	 3.350585886	-0.037283406
N	 3.350585886	 0.000000000	-0.037283406
C	 1.157624470	-2.727428673	-0.024160343
C	-2.727428673	-1.157624470	-0.024160343
C	-1.157624470	 2.727428673	-0.024160343
C	 2.727428673	 1.157624470	-0.024160343
C	 2.727428673	-1.157624470	-0.024160343
C	-1.157624470	-2.727428673	-0.024160343
C	-2.727428673	 1.157624470	-0.024160343
C	 1.157624470	 2.727428673	-0.024160343
C	 2.427854486	-3.416378722	-0.121187751
C	-3.416378722	-2.427854486	-0.121187751
C	-2.427854486	 3.416378722	-0.121187751
C	 3.416378722	 2.427854486	-0.121187751
C	 3.416378722	-2.427854486	-0.121187751
C	-2.427854486	-3.416378722	-0.121187751
C	-3.416378722	 2.427854486	-0.121187751
C	 2.427854486	 3.416378722	-0.121187751
C	 2.755000405	-4.761422992	-0.215617389
C	-4.761422992	-2.755000405	-0.215617389
C	-2.755000405	 4.761422992	-0.215617389
C	 4.761422992	 2.755000405	-0.215617389
C	 4.761422992	-2.755000405	-0.215617389
C	-2.755000405	-4.761422992	-0.215617389
C	-4.761422992	 2.755000405	-0.215617389
C	 2.755000405	 4.761422992	-0.215617389
C	 4.097236725	-5.087549928	-0.303082743
C	-5.087549928	-4.097236725	-0.303082743
C	-4.097236725	 5.087549928	-0.303082743
C	 5.087549928	 4.097236725	-0.303082743
C	 5.087549928	-4.097236725	-0.303082743
C	-4.097236725	-5.087549928	-0.303082743
C	-5.087549928	 4.097236725	-0.303082743
C	 4.097236725	 5.087549928	-0.303082743
H	 1.982113436	-5.519995477	-0.217656297
H	-5.519995477	-1.982113436	-0.217656297
H	-1.982113436	 5.519995477	-0.217656297
H	 5.519995477	 1.982113436	-0.217656297
H	 5.519995477	-1.982113436	-0.217656297
H	-1.982113436	-5.519995477	-0.217656297
H	-5.519995477	 1.982113436	-0.217656297
H	 1.982113436	 5.519995477	-0.217656297
V	 0.000000000	 0.000000000	 0.631018156
O	 0.000000000	 0.000000000	 2.192692649
H	 6.128061334	-4.392269640	-0.373415321
H	 4.392269640	-6.128061334	-0.373415321
H	-4.392269640	-6.128061334	-0.373415321
H	-6.128061334	-4.392269640	-0.373415321
H	-6.128061334	 4.392269640	-0.373415321
H	-4.392269640	 6.128061334	-0.373415321
H	 4.392269640	 6.128061334	-0.373415321
H	 6.128061334	 4.392269640	-0.373415321

234
VOPc(t-BuPh)8 | C4 | PBE0-D3BJ/def2-TZVP/gas
N	-1.854011264	-0.609476374	 0.444460809
N	-0.609476374	 1.854011264	 0.444460809
N	 1.854011264	 0.609476374	 0.444460809
N	 0.609476374	-1.854011264	 0.444460809
N	-2.991570547	 1.511334404	 0.361950265
N	 1.511334404	 2.991570547	 0.361950265
N	 2.991570547	-1.511334404	 0.361950265
N	-1.511334404	-2.991570547	 0.361950265
C	-2.956949864	 0.197101168	 0.375334699
C	 0.197101168	 2.956949864	 0.375334699
C	 2.956949864	-0.197101168	 0.375334699
C	-0.197101168	-2.956949864	 0.375334699
C	-2.263280431	-1.913151473	 0.374939410
C	-1.913151473	 2.263280431	 0.374939410
C	 2.263280431	 1.913151473	 0.374939410
C	 1.913151473	-2.263280431	 0.374939410
C	-4.142352004	-0.627132304	 0.276262797
C	-0.627132304	 4.142352004	 0.276262797
C	 4.142352004	 0.627132304	 0.276262797
C	 0.627132304	-4.142352004	 0.276262797
C	-3.706687477	-1.953097771	 0.278755569
C	-1.953097771	 3.706687477	 0.278755569
C	 3.706687477	 1.953097771	 0.278755569
C	 1.953097771	-3.706687477	 0.278755569
C	-5.489538955	-0.323083718	 0.189948362
C	-0.323083718	 5.489538955	 0.189948362
C	 5.489538955	 0.323083718	 0.189948362
C	 0.323083718	-5.489538955	 0.189948362
C	-4.609388179	-2.996518271	 0.172854251
C	-2.996518271	 4.609388179	 0.172854251
C	 4.609388179	 2.996518271	 0.172854251
C	 2.996518271	-4.609388179	 0.172854251
C	-6.412736251	-1.359895150	 0.105081024
C	-1.359895150	 6.412736251	 0.105081024
C	 6.412736251	 1.359895150	 0.105081024
C	 1.359895150	-6.412736251	 0.105081024
C	-5.966903385	-2.709439112	 0.076949514
C	-2.709439112	 5.966903385	 0.076949514
C	 5.966903385	 2.709439112	 0.076949514
C	 2.709439112	-5.966903385	 0.076949514
H	-5.825524229	 0.706196141	 0.225141689
H	 0.706196141	 5.825524229	 0.225141689
H	 5.825524229	-0.706196141	 0.225141689
H	-0.706196141	-5.825524229	 0.225141689
H	-4.263624477	-4.022354346	 0.132078666
H	-4.022354346	 4.263624477	 0.132078666
H	 4.263624477	 4.022354346	 0.132078666
H	 4.022354346	-4.263624477	 0.132078666
V	 0.000000000	 0.000000000	 1.031531310
C	-3.836651143	 6.907616713	-0.090359754
C	-4.937549120	 6.854338527	 0.755681079
C	-3.847042644	 7.856899438	-1.112405799
C	-6.002479264	 7.731757790	 0.603337036
C	-4.912387019	 8.720747190	-1.264193803
C	-6.013078754	 8.688100177	-0.405304377
H	-4.952426133	 6.130830960	 1.563800946
H	-3.006632943	 7.917447540	-1.793463063
H	-6.830689396	 7.661973029	 1.296565870
H	-4.881400997	 9.442482303	-2.072625435
C	-7.152284746	 9.680447670	-0.595843215
C	-8.262723781	 9.489609917	 0.431527715
C	-7.753410614	 9.502031151	-1.993509334
H	-7.010932902	 9.668008104	-2.776199737
H	-8.152210685	 8.492576452	-2.118479755
H	-8.568732113	 10.214199562	-2.147906316
H	-8.710194370	 8.495021778	 0.363737874
H	-9.053892412	 10.221851349	 0.254205522
H	-7.899734170	 9.634768452	 1.451900101
C	-6.605600553	 11.105030835	-0.456142046
H	-5.828878277	 11.312546353	-1.194572962
H	-7.408237173	 11.834181589	-0.597432537
H	-6.173750964	 11.258747678	 0.535686865
C	-1.014105859	 7.849200044	 0.082348677
C	-0.056955022	 8.335465004	-0.799666518
C	-1.612268175	 8.755631972	 0.957719798
C	 0.276639561	 9.682728427	-0.825007578
C	-1.270104817	 10.092277266	 0.933975456
C	-0.324842929	 10.593007635	 0.036204890
H	 0.419121555	 7.653771897	-1.496396460
H	-2.355689594	 8.404942824	 1.663489390
H	 1.017086149	 10.016861257	-1.540186974
H	-1.757025435	 10.762860663	 1.632994109
C	 0.000020820	 12.080672309	 0.029815000
C	 1.052343318	 12.437782075	-1.014292132
C	 0.529802486	 12.490685586	 1.407471732
H	-0.200713288	 12.296124254	 2.194822375
H	 1.441056343	 11.940036555	 1.652471938
H	 0.760980383	 13.559402003	 1.420703487
H	 1.997047138	 11.920481325	-0.830023220
H	 1.250433980	 13.511641519	-0.980410178
H	 0.718263998	 12.194279619	-2.025801764
C	-1.275019884	 12.871850652	-0.280166504
H	-2.055316564	 12.684054269	 0.459733589
H	-1.063847428	 13.944809164	-0.282024584
H	-1.671644515	 12.598946588	-1.261039949
C	-7.849200044	-1.014105859	 0.082348677
C	-8.335465004	-0.056955022	-0.799666518
C	-8.755631972	-1.612268175	 0.957719798
C	-9.682728427	 0.276639561	-0.825007578
C	-10.092277266	-1.270104817	 0.933975456
C	-10.593007635	-0.324842929	 0.036204890
H	-7.653771897	 0.419121555	-1.496396460
H	-8.404942824	-2.355689594	 1.663489390
H	-10.016861257	 1.017086149	-1.540186974
H	-10.762860663	-1.757025435	 1.632994109
C	-12.080672309	 0.000020820	 0.029815000
C	-12.437782075	 1.052343318	-1.014292132
C	-12.490685586	 0.529802486	 1.407471732
H	-12.296124254	-0.200713288	 2.194822375
H	-11.940036555	 1.441056343	 1.652471938
H	-13.559402003	 0.760980383	 1.420703487
H	-11.920481325	 1.997047138	-0.830023220
H	-13.511641519	 1.250433980	-0.980410178
H	-12.194279619	 0.718263998	-2.025801764
C	-12.871850652	-1.275019884	-0.280166504
H	-12.684054269	-2.055316564	 0.459733589
H	-13.944809164	-1.063847428	-0.282024584
H	-12.598946588	-1.671644515	-1.261039949
C	-6.907616713	-3.836651143	-0.090359754
C	-6.854338527	-4.937549120	 0.755681079
C	-7.856899438	-3.847042644	-1.112405799
C	-7.731757790	-6.002479264	 0.603337036
C	-8.720747190	-4.912387019	-1.264193803
C	-8.688100177	-6.013078754	-0.405304377
H	-6.130830960	-4.952426133	 1.563800946
H	-7.917447540	-3.006632943	-1.793463063
H	-7.661973029	-6.830689396	 1.296565870
H	-9.442482303	-4.881400997	-2.072625435
C	-9.680447670	-7.152284746	-0.595843215
C	-9.489609917	-8.262723781	 0.431527715
C	-9.502031151	-7.753410614	-1.993509334
H	-9.668008104	-7.010932902	-2.776199737
H	-8.492576452	-8.152210685	-2.118479755
H	-10.214199562	-8.568732113	-2.147906316
H	-8.495021778	-8.710194370	 0.363737874
H	-10.221851349	-9.053892412	 0.254205522
H	-9.634768452	-7.899734170	 1.451900101
C	-11.105030835	-6.605600553	-0.456142046
H	-11.312546353	-5.828878277	-1.194572962
H	-11.834181589	-7.408237173	-0.597432537
H	-11.258747678	-6.173750964	 0.535686865
C	 1.014105859	-7.849200044	 0.082348677
C	 0.056955022	-8.335465004	-0.799666518
C	 1.612268175	-8.755631972	 0.957719798
C	-0.276639561	-9.682728427	-0.825007578
C	 1.270104817	-10.092277266	 0.933975456
C	 0.324842929	-10.593007635	 0.036204890
H	-0.419121555	-7.653771897	-1.496396460
H	 2.355689594	-8.404942824	 1.663489390
H	-1.017086149	-10.016861257	-1.540186974
H	 1.757025435	-10.762860663	 1.632994109
C	-0.000020820	-12.080672309	 0.029815000
C	-1.052343318	-12.437782075	-1.014292132
C	-0.529802486	-12.490685586	 1.407471732
H	 0.200713288	-12.296124254	 2.194822375
H	-1.441056343	-11.940036555	 1.652471938
H	-0.760980383	-13.559402003	 1.420703487
H	-1.997047138	-11.920481325	-0.830023220
H	-1.250433980	-13.511641519	-0.980410178
H	-0.718263998	-12.194279619	-2.025801764
C	 1.275019884	-12.871850652	-0.280166504
H	 2.055316564	-12.684054269	 0.459733589
H	 1.063847428	-13.944809164	-0.282024584
H	 1.671644515	-12.598946588	-1.261039949
C	 3.836651143	-6.907616713	-0.090359754
C	 4.937549120	-6.854338527	 0.755681079
C	 3.847042644	-7.856899438	-1.112405799
C	 6.002479264	-7.731757790	 0.603337036
C	 4.912387019	-8.720747190	-1.264193803
C	 6.013078754	-8.688100177	-0.405304377
H	 4.952426133	-6.130830960	 1.563800946
H	 3.006632943	-7.917447540	-1.793463063
H	 6.830689396	-7.661973029	 1.296565870
H	 4.881400997	-9.442482303	-2.072625435
C	 7.152284746	-9.680447670	-0.595843215
C	 8.262723781	-9.489609917	 0.431527715
C	 7.753410614	-9.502031151	-1.993509334
H	 7.010932902	-9.668008104	-2.776199737
H	 8.152210685	-8.492576452	-2.118479755
H	 8.568732113	-10.214199562	-2.147906316
H	 8.710194370	-8.495021778	 0.363737874
H	 9.053892412	-10.221851349	 0.254205522
H	 7.899734170	-9.634768452	 1.451900101
C	 6.605600553	-11.105030835	-0.456142046
H	 5.828878277	-11.312546353	-1.194572962
H	 7.408237173	-11.834181589	-0.597432537
H	 6.173750964	-11.258747678	 0.535686865
C	 7.849200044	 1.014105859	 0.082348677
C	 8.335465004	 0.056955022	-0.799666518
C	 8.755631972	 1.612268175	 0.957719798
C	 9.682728427	-0.276639561	-0.825007578
C	 10.092277266	 1.270104817	 0.933975456
C	 10.593007635	 0.324842929	 0.036204890
H	 7.653771897	-0.419121555	-1.496396460
H	 8.404942824	 2.355689594	 1.663489390
H	 10.016861257	-1.017086149	-1.540186974
H	 10.762860663	 1.757025435	 1.632994109
C	 12.080672309	-0.000020820	 0.029815000
C	 12.437782075	-1.052343318	-1.014292132
C	 12.490685586	-0.529802486	 1.407471732
H	 12.296124254	 0.200713288	 2.194822375
H	 11.940036555	-1.441056343	 1.652471938
H	 13.559402003	-0.760980383	 1.420703487
H	 11.920481325	-1.997047138	-0.830023220
H	 13.511641519	-1.250433980	-0.980410178
H	 12.194279619	-0.718263998	-2.025801764
C	 12.871850652	 1.275019884	-0.280166504
H	 12.684054269	 2.055316564	 0.459733589
H	 13.944809164	 1.063847428	-0.282024584
H	 12.598946588	 1.671644515	-1.261039949
C	 6.907616713	 3.836651143	-0.090359754
C	 6.854338527	 4.937549120	 0.755681079
C	 7.856899438	 3.847042644	-1.112405799
C	 7.731757790	 6.002479264	 0.603337036
C	 8.720747190	 4.912387019	-1.264193803
C	 8.688100177	 6.013078754	-0.405304377
H	 6.130830960	 4.952426133	 1.563800946
H	 7.917447540	 3.006632943	-1.793463063
H	 7.661973029	 6.830689396	 1.296565870
H	 9.442482303	 4.881400997	-2.072625435
C	 9.680447670	 7.152284746	-0.595843215
C	 9.489609917	 8.262723781	 0.431527715
C	 9.502031151	 7.753410614	-1.993509334
H	 9.668008104	 7.010932902	-2.776199737
H	 8.492576452	 8.152210685	-2.118479755
H	 10.214199562	 8.568732113	-2.147906316
H	 8.495021778	 8.710194370	 0.363737874
H	 10.221851349	 9.053892412	 0.254205522
H	 9.634768452	 7.899734170	 1.451900101
C	 11.105030835	 6.605600553	-0.456142046
H	 11.312546353	 5.828878277	-1.194572962
H	 11.834181589	 7.408237173	-0.597432537
H	 11.258747678	 6.173750964	 0.535686865
O	 0.000000000	 0.000000000	 2.593970582

234
VOPc(t-BuPh)8 | C4 | PBE0-D3BJ/def2-SVP/gas
N	-1.678424678	 1.012996971	 0.361674887
N	 1.012996971	 1.678424678	 0.361674887
N	 1.678424678	-1.012996971	 0.361674887
N	-1.012996971	-1.678424678	 0.361674887
N	-0.805949852	 3.259831993	 0.288272082
N	 3.259831993	 0.805949852	 0.288272082
N	 0.805949852	-3.259831993	 0.288272082
N	-3.259831993	-0.805949852	 0.288272082
C	-1.784394672	 2.378349496	 0.299730365
C	 2.378349496	 1.784394672	 0.299730365
C	 1.784394672	-2.378349496	 0.299730365
C	-2.378349496	-1.784394672	 0.299730365
C	-2.935909270	 0.470551056	 0.299843343
C	 0.470551056	 2.935909270	 0.299843343
C	 2.935909270	-0.470551056	 0.299843343
C	-0.470551056	-2.935909270	 0.299843343
C	-3.188155731	 2.742926918	 0.208242638
C	 2.742926918	 3.188155731	 0.208242638
C	 3.188155731	-2.742926918	 0.208242638
C	-2.742926918	-3.188155731	 0.208242638
C	-3.912756291	 1.542771418	 0.211027825
C	 1.542771418	 3.912756291	 0.211027825
C	 3.912756291	-1.542771418	 0.211027825
C	-1.542771418	-3.912756291	 0.211027825
C	-3.838172784	 3.969442291	 0.126956994
C	 3.969442291	 3.838172784	 0.126956994
C	 3.838172784	-3.969442291	 0.126956994
C	-3.969442291	-3.838172784	 0.126956994
C	-5.299671993	 1.545900866	 0.111404153
C	 1.545900866	 5.299671993	 0.111404153
C	 5.299671993	-1.545900866	 0.111404153
C	-1.545900866	-5.299671993	 0.111404153
C	-5.234171865	 3.993768226	 0.047979553
C	 3.993768226	 5.234171865	 0.047979553
C	 5.234171865	-3.993768226	 0.047979553
C	-3.993768226	-5.234171865	 0.047979553
C	-5.970909765	 2.769289430	 0.019788931
C	 2.769289430	 5.970909765	 0.019788931
C	 5.970909765	-2.769289430	 0.019788931
C	-2.769289430	-5.970909765	 0.019788931
H	-3.268010947	 4.899813161	 0.160233812
H	 4.899813161	 3.268010947	 0.160233812
H	 3.268010947	-4.899813161	 0.160233812
H	-4.899813161	-3.268010947	 0.160233812
H	-5.852627277	 0.605397807	 0.072818355
H	 0.605397807	 5.852627277	 0.072818355
H	 5.852627277	-0.605397807	 0.072818355
H	-0.605397807	-5.852627277	 0.072818355
V	 0.000000000	 0.000000000	 0.924517001
C	 2.755296875	 7.445089836	-0.137955155
C	 2.004756744	 8.250295419	 0.722628519
C	 3.479869295	 8.077865751	-1.158531512
C	 1.998293709	 9.638630082	 0.588502291
C	 3.463697830	 9.458317649	-1.290923798
C	 2.733044279	 10.276807477	-0.414887139
H	 1.435067400	 7.785318563	 1.531445514
H	 4.067190878	 7.475703719	-1.854487625
H	 1.409847814	 10.224130482	 1.295617291
H	 4.043974748	 9.909635376	-2.099311847
C	 2.776091849	 11.796325720	-0.579740057
C	 1.910926657	 12.512793290	 0.457464353
C	 2.265178701	 12.170839295	-1.978528916
H	 2.875992532	 11.716772917	-2.772606060
H	 1.226900749	 11.833711226	-2.120034695
H	 2.293481527	 13.263343881	-2.117974044
H	 0.852250080	 12.222280030	 0.377216524
H	 1.969231452	 13.600980917	 0.302861019
H	 2.247829810	 12.305600003	 1.484650149
C	 4.226678838	 12.274586189	-0.415840781
H	 4.893573781	 11.819020087	-1.162744013
H	 4.287384476	 13.368440233	-0.533225872
H	 4.614327806	 12.014105112	 0.581075514
C	 5.309526807	 5.917182180	 0.025388776
C	 6.306258341	 5.522344897	-0.870638233
C	 5.602280448	 6.968337570	 0.906461341
C	 7.540997450	 6.170077382	-0.906827599
C	 6.834576409	 7.603601320	 0.870393064
C	 7.832373053	 7.230725139	-0.044221654
H	 6.104381109	 4.709698891	-1.573352200
H	 4.848616797	 7.292264575	 1.626839295
H	 8.280013467	 5.835615502	-1.635606287
H	 7.020040149	 8.418546528	 1.574190104
C	 9.161792978	 7.985662891	-0.068815351
C	 10.119359685	 7.431253628	-1.123936910
C	 9.836629122	 7.871223266	 1.305776767
H	 9.210529159	 8.293519260	 2.105468609
H	 10.037241899	 6.818631745	 1.557739032
H	 10.795389702	 8.413984465	 1.309406297
H	 10.366847238	 6.375254447	-0.936237153
H	 11.061045751	 8.000820601	-1.107669241
H	 9.700854402	 7.511649163	-2.138818237
C	 8.890293063	 9.463556426	-0.388058410
H	 8.233919502	 9.929276829	 0.361878877
H	 9.833469762	 10.032701099	-0.409431501
H	 8.403211014	 9.568916805	-1.369713429
C	-5.917182180	 5.309526807	 0.025388776
C	-5.522344897	 6.306258341	-0.870638233
C	-6.968337570	 5.602280448	 0.906461341
C	-6.170077382	 7.540997450	-0.906827599
C	-7.603601320	 6.834576409	 0.870393064
C	-7.230725139	 7.832373053	-0.044221654
H	-4.709698891	 6.104381109	-1.573352200
H	-7.292264575	 4.848616797	 1.626839295
H	-5.835615502	 8.280013467	-1.635606287
H	-8.418546528	 7.020040149	 1.574190104
C	-7.985662891	 9.161792978	-0.068815351
C	-7.431253628	 10.119359685	-1.123936910
C	-7.871223266	 9.836629122	 1.305776767
H	-8.293519260	 9.210529159	 2.105468609
H	-6.818631745	 10.037241899	 1.557739032
H	-8.413984465	 10.795389702	 1.309406297
H	-6.375254447	 10.366847238	-0.936237153
H	-8.000820601	 11.061045751	-1.107669241
H	-7.511649163	 9.700854402	-2.138818237
C	-9.463556426	 8.890293063	-0.388058410
H	-9.929276829	 8.233919502	 0.361878877
H	-10.032701099	 9.833469762	-0.409431501
H	-9.568916805	 8.403211014	-1.369713429
C	-7.445089836	 2.755296875	-0.137955155
C	-8.250295419	 2.004756744	 0.722628519
C	-8.077865751	 3.479869295	-1.158531512
C	-9.638630082	 1.998293709	 0.588502291
C	-9.458317649	 3.463697830	-1.290923798
C	-10.276807477	 2.733044279	-0.414887139
H	-7.785318563	 1.435067400	 1.531445514
H	-7.475703719	 4.067190878	-1.854487625
H	-10.224130482	 1.409847814	 1.295617291
H	-9.909635376	 4.043974748	-2.099311847
C	-11.796325720	 2.776091849	-0.579740057
C	-12.512793290	 1.910926657	 0.457464353
C	-12.170839295	 2.265178701	-1.978528916
H	-11.716772917	 2.875992532	-2.772606060
H	-11.833711226	 1.226900749	-2.120034695
H	-13.263343881	 2.293481527	-2.117974044
H	-12.222280030	 0.852250080	 0.377216524
H	-13.600980917	 1.969231452	 0.302861019
H	-12.305600003	 2.247829810	 1.484650149
C	-12.274586189	 4.226678838	-0.415840781
H	-11.819020087	 4.893573781	-1.162744013
H	-13.368440233	 4.287384476	-0.533225872
H	-12.014105112	 4.614327806	 0.581075514
C	-5.309526807	-5.917182180	 0.025388776
C	-6.306258341	-5.522344897	-0.870638233
C	-5.602280448	-6.968337570	 0.906461341
C	-7.540997450	-6.170077382	-0.906827599
C	-6.834576409	-7.603601320	 0.870393064
C	-7.832373053	-7.230725139	-0.044221654
H	-6.104381109	-4.709698891	-1.573352200
H	-4.848616797	-7.292264575	 1.626839295
H	-8.280013467	-5.835615502	-1.635606287
H	-7.020040149	-8.418546528	 1.574190104
C	-9.161792978	-7.985662891	-0.068815351
C	-10.119359685	-7.431253628	-1.123936910
C	-9.836629122	-7.871223266	 1.305776767
H	-9.210529159	-8.293519260	 2.105468609
H	-10.037241899	-6.818631745	 1.557739032
H	-10.795389702	-8.413984465	 1.309406297
H	-10.366847238	-6.375254447	-0.936237153
H	-11.061045751	-8.000820601	-1.107669241
H	-9.700854402	-7.511649163	-2.138818237
C	-8.890293063	-9.463556426	-0.388058410
H	-8.233919502	-9.929276829	 0.361878877
H	-9.833469762	-10.032701099	-0.409431501
H	-8.403211014	-9.568916805	-1.369713429
C	-2.755296875	-7.445089836	-0.137955155
C	-2.004756744	-8.250295419	 0.722628519
C	-3.479869295	-8.077865751	-1.158531512
C	-1.998293709	-9.638630082	 0.588502291
C	-3.463697830	-9.458317649	-1.290923798
C	-2.733044279	-10.276807477	-0.414887139
H	-1.435067400	-7.785318563	 1.531445514
H	-4.067190878	-7.475703719	-1.854487625
H	-1.409847814	-10.224130482	 1.295617291
H	-4.043974748	-9.909635376	-2.099311847
C	-2.776091849	-11.796325720	-0.579740057
C	-1.910926657	-12.512793290	 0.457464353
C	-2.265178701	-12.170839295	-1.978528916
H	-2.875992532	-11.716772917	-2.772606060
H	-1.226900749	-11.833711226	-2.120034695
H	-2.293481527	-13.263343881	-2.117974044
H	-0.852250080	-12.222280030	 0.377216524
H	-1.969231452	-13.600980917	 0.302861019
H	-2.247829810	-12.305600003	 1.484650149
C	-4.226678838	-12.274586189	-0.415840781
H	-4.893573781	-11.819020087	-1.162744013
H	-4.287384476	-13.368440233	-0.533225872
H	-4.614327806	-12.014105112	 0.581075514
C	 5.917182180	-5.309526807	 0.025388776
C	 5.522344897	-6.306258341	-0.870638233
C	 6.968337570	-5.602280448	 0.906461341
C	 6.170077382	-7.540997450	-0.906827599
C	 7.603601320	-6.834576409	 0.870393064
C	 7.230725139	-7.832373053	-0.044221654
H	 4.709698891	-6.104381109	-1.573352200
H	 7.292264575	-4.848616797	 1.626839295
H	 5.835615502	-8.280013467	-1.635606287
H	 8.418546528	-7.020040149	 1.574190104
C	 7.985662891	-9.161792978	-0.068815351
C	 7.431253628	-10.119359685	-1.123936910
C	 7.871223266	-9.836629122	 1.305776767
H	 8.293519260	-9.210529159	 2.105468609
H	 6.818631745	-10.037241899	 1.557739032
H	 8.413984465	-10.795389702	 1.309406297
H	 6.375254447	-10.366847238	-0.936237153
H	 8.000820601	-11.061045751	-1.107669241
H	 7.511649163	-9.700854402	-2.138818237
C	 9.463556426	-8.890293063	-0.388058410
H	 9.929276829	-8.233919502	 0.361878877
H	 10.032701099	-9.833469762	-0.409431501
H	 9.568916805	-8.403211014	-1.369713429
C	 7.445089836	-2.755296875	-0.137955155
C	 8.250295419	-2.004756744	 0.722628519
C	 8.077865751	-3.479869295	-1.158531512
C	 9.638630082	-1.998293709	 0.588502291
C	 9.458317649	-3.463697830	-1.290923798
C	 10.276807477	-2.733044279	-0.414887139
H	 7.785318563	-1.435067400	 1.531445514
H	 7.475703719	-4.067190878	-1.854487625
H	 10.224130482	-1.409847814	 1.295617291
H	 9.909635376	-4.043974748	-2.099311847
C	 11.796325720	-2.776091849	-0.579740057
C	 12.512793290	-1.910926657	 0.457464353
C	 12.170839295	-2.265178701	-1.978528916
H	 11.716772917	-2.875992532	-2.772606060
H	 11.833711226	-1.226900749	-2.120034695
H	 13.263343881	-2.293481527	-2.117974044
H	 12.222280030	-0.852250080	 0.377216524
H	 13.600980917	-1.969231452	 0.302861019
H	 12.305600003	-2.247829810	 1.484650149
C	 12.274586189	-4.226678838	-0.415840781
H	 11.819020087	-4.893573781	-1.162744013
H	 13.368440233	-4.287384476	-0.533225872
H	 12.014105112	-4.614327806	 0.581075514
O	 0.000000000	 0.000000000	 2.473162468

234
VOPc(t-BuPh)8 | C2v | PBE0-D3BJ/def2-SVP/gas
N	-0.906130890	 1.122598522	-1.386300109
N	-0.906130890	 1.122598522	 1.386300109
N	 0.169153969	-1.432720338	 1.386300109
N	 0.169153969	-1.432720338	-1.386300109
N	-1.600660892	 2.969390068	 0.000000000
N	-0.303407876	-0.127674828	 3.358185415
N	 1.004039889	-3.220449746	 0.000000000
N	-0.303407876	-0.127674828	-3.358185415
C	-1.371681547	 2.392223056	-1.161445339
C	-0.763346119	 0.938853419	 2.737296494
C	 0.751452796	-2.653216936	 1.161445339
C	 0.137601464	-1.202168406	-2.737296494
C	-0.763346119	 0.938853419	-2.737296494
C	-1.371681547	 2.392223056	 1.161445339
C	 0.137601464	-1.202168406	 2.737296494
C	 0.751452796	-2.653216936	-1.161445339
C	-1.555778460	 3.064307499	-2.436708881
C	-1.175906127	 2.148896096	 3.428264389
C	 1.103284121	-3.254718300	 2.436708881
C	 0.714346639	-2.343121535	-3.428264389
C	-1.175906127	 2.148896096	-3.428264389
C	-1.555778460	 3.064307499	 2.436708881
C	 0.714346639	-2.343121535	 3.428264389
C	 1.103284121	-3.254718300	-2.436708881
C	-2.001977348	 4.337568008	-2.773277673
C	-1.215889095	 2.496511018	 4.774040266
C	 1.701712011	-4.463920447	 2.773277673
C	 0.934937155	-2.614736329	-4.774040266
C	-1.215889095	 2.496511018	-4.774040266
C	-2.001977348	 4.337568008	 2.773277673
C	 0.934937155	-2.614736329	 4.774040266
C	 1.701712011	-4.463920447	-2.773277673
C	-2.069138841	 4.698369873	-4.122694786
C	-1.653821801	 3.775453644	 5.131912826
C	 1.912729905	-4.764187162	 4.122694786
C	 1.543206856	-3.822000701	-5.131912826
C	-1.653821801	 3.775453644	-5.131912826
C	-2.069138841	 4.698369873	 4.122694786
C	 1.543206856	-3.822000701	 5.131912826
C	 1.912729905	-4.764187162	-4.122694786
H	-2.328522555	 5.031586993	-1.996417270
H	-0.879082425	 1.791819018	 5.536784886
H	 1.969636981	-5.182606981	 1.996417270
H	 0.666555078	-1.881251081	-5.536784886
H	-0.879082425	 1.791819018	-5.536784886
H	-2.328522555	 5.031586993	 1.996417270
H	 0.666555078	-1.881251081	 5.536784886
H	 1.969636981	-5.182606981	-1.996417270
V	-0.887265789	-0.373363764	 0.000000000
C	-2.603795766	 6.036924174	 4.470088091
C	-2.110345865	 7.187883908	 3.850443547
C	-3.625610639	 6.192555030	 5.417971076
C	-2.597773894	 8.451554909	 4.183530414
C	-4.111115471	 7.451245337	 5.739531955
C	-3.602896900	 8.615165902	 5.141051011
H	-1.309442670	 7.097626371	 3.111950206
H	-4.040684174	 5.311534487	 5.911288416
H	-2.168378629	 9.320501438	 3.683870880
H	-4.907043310	 7.526503584	 6.484324286
C	-4.145927235	 9.982929356	 5.556028054
C	-3.477824045	 11.124585758	 4.789262081
C	-3.886128911	 10.188002161	 7.056107218
H	-4.376243440	 9.413749872	 7.664757823
H	-2.807828551	 10.152044792	 7.275108890
H	-4.271058292	 11.167088152	 7.383511164
H	-2.392261986	 11.157631436	 4.968383817
H	-3.897154865	 12.088098150	 5.116762871
H	-3.645579423	 11.041079388	 3.704583235
C	-5.656120045	 10.034665618	 5.283020184
H	-6.199819384	 9.258834516	 5.841833091
H	-6.067136992	 11.012265509	 5.581657268
H	-5.866584062	 9.886379024	 4.212800595
C	-1.643516574	 4.149397395	 6.566603270
C	-2.236365490	 3.324305851	 7.525719734
C	-1.031020601	 5.330623250	 7.009809449
C	-2.243224536	 3.677041511	 8.875165664
C	-1.034806035	 5.672112267	 8.353966269
C	-1.650739784	 4.861944623	 9.321123420
H	-2.726871810	 2.400336167	 7.208495426
H	-0.548954911	 5.990993578	 6.286343193
H	-2.733623723	 3.007778672	 9.582793192
H	-0.546925706	 6.602173618	 8.655405460
C	-1.659374364	 5.299741296	 10.786116070
C	-2.367556249	 4.286420619	 11.685689844
C	-2.391713936	 6.645271456	 10.900221810
H	-1.903801783	 7.427836080	 10.300483882
H	-3.431614131	 6.555828933	 10.550137927
H	-2.409830467	 6.986417498	 11.947720720
H	-3.421446640	 4.150875723	 11.398422530
H	-2.350944051	 4.638980357	 12.728219637
H	-1.874335867	 3.302703678	 11.660017358
C	-0.213288388	 5.456983514	 11.278116664
H	 0.338594373	 6.207459773	 10.693257931
H	-0.198773261	 5.777244340	 12.332182245
H	 0.332886056	 4.504362116	 11.201430067
C	-2.603795766	 6.036924174	-4.470088091
C	-2.110345865	 7.187883908	-3.850443547
C	-3.625610639	 6.192555031	-5.417971076
C	-2.597773894	 8.451554909	-4.183530414
C	-4.111115471	 7.451245337	-5.739531955
C	-3.602896900	 8.615165902	-5.141051011
H	-1.309442670	 7.097626371	-3.111950206
H	-4.040684174	 5.311534487	-5.911288416
H	-2.168378629	 9.320501438	-3.683870880
H	-4.907043310	 7.526503584	-6.484324286
C	-4.145927235	 9.982929356	-5.556028054
C	-3.477824045	 11.124585758	-4.789262081
C	-5.656120045	 10.034665618	-5.283020184
H	-6.199819384	 9.258834516	-5.841833091
H	-5.866584062	 9.886379024	-4.212800595
H	-6.067136992	 11.012265509	-5.581657268
H	-3.645579423	 11.041079388	-3.704583235
H	-3.897154865	 12.088098150	-5.116762871
H	-2.392261986	 11.157631436	-4.968383817
C	-3.886128911	 10.188002161	-7.056107218
H	-4.376243440	 9.413749872	-7.664757823
H	-4.271058292	 11.167088152	-7.383511164
H	-2.807828551	 10.152044793	-7.275108890
C	-1.643516574	 4.149397395	-6.566603270
C	-2.236365490	 3.324305851	-7.525719734
C	-1.031020601	 5.330623250	-7.009809449
C	-2.243224536	 3.677041511	-8.875165664
C	-1.034806035	 5.672112267	-8.353966269
C	-1.650739784	 4.861944623	-9.321123419
H	-2.726871810	 2.400336167	-7.208495426
H	-0.548954911	 5.990993578	-6.286343193
H	-2.733623723	 3.007778672	-9.582793192
H	-0.546925706	 6.602173619	-8.655405460
C	-1.659374364	 5.299741296	-10.786116070
C	-2.367556249	 4.286420619	-11.685689844
C	-0.213288388	 5.456983514	-11.278116664
H	 0.338594373	 6.207459773	-10.693257931
H	 0.332886056	 4.504362116	-11.201430067
H	-0.198773261	 5.777244340	-12.332182245
H	-1.874335867	 3.302703678	-11.660017358
H	-2.350944051	 4.638980357	-12.728219637
H	-3.421446640	 4.150875723	-11.398422530
C	-2.391713936	 6.645271456	-10.900221810
H	-1.903801783	 7.427836080	-10.300483882
H	-2.409830467	 6.986417498	-11.947720720
H	-3.431614131	 6.555828933	-10.550137927
C	 1.817780262	-4.076066780	-6.566603270
C	 0.813365243	-3.923108076	-7.525719734
C	 3.090566113	-4.463961112	-7.009809449
C	 1.060774911	-4.174619406	-8.875165664
C	 3.332083308	-4.705411983	-8.353966269
C	 2.322199600	-4.579392576	-9.321123420
H	-0.190196866	-3.627846295	-7.208495426
H	 3.899754342	-4.580968414	-6.286343193
H	 0.239402385	-4.057353533	-9.582793192
H	 4.338165041	-5.006810192	-8.655405460
C	 2.629186330	-4.891641885	-10.786116070
C	 1.409555579	-4.689549806	-11.685689844
C	 3.079238054	-6.355959509	-10.900221810
H	 3.979882287	-6.554215974	-10.300483882
H	 2.288264281	-7.036953540	-10.550137927
H	 3.310490762	-6.607417291	-11.947720720
H	 0.575837809	-5.348315360	-11.398422530
H	 1.673248850	-4.924156270	-12.728219637
H	 1.051024544	-3.649155236	-11.660017358
C	 3.752612266	-3.967626770	-11.278116664
H	 4.675037006	-4.097710577	-10.693257931
H	 3.991745786	-4.181151582	-12.332182245
H	 3.453336088	-2.911109937	-11.201430067
C	 2.495999246	-6.082285232	-4.470088091
C	 3.663916545	-6.534137303	-3.850443547
C	 1.892896197	-6.921685799	-5.417971076
C	 4.226663546	-7.766113884	-4.183530414
C	 2.453426574	-8.148805160	-5.739531955
C	 3.640936013	-8.599158944	-5.141051011
H	 4.159315949	-5.898392242	-3.111950206
H	 0.972779723	-6.602516703	-5.911288416
H	 5.148159845	-8.066601710	-3.683870880
H	 1.950781128	-8.770506441	-6.484324286
C	 4.239235736	-9.943664894	-5.556028054
C	 5.522606063	-10.264136137	-4.789262081
C	 4.567494321	-9.901281814	-7.056107218
H	 3.671253645	-9.710411421	-7.664757823
H	 5.295654126	-9.105161284	-7.275108890
H	 4.998423436	-10.861010997	-7.383511164
H	 6.305179705	-9.511065427	-4.968383817
H	 5.918349112	-11.237574325	-5.116762871
H	 5.345616876	-10.325699182	-3.704583235
C	 3.220409992	-11.059618778	-5.283020184
H	 2.285577865	-10.905957584	-5.841833091
H	 3.632038021	-12.036961525	-5.581657268
H	 2.967244351	-11.106428757	-4.212800595
C	 2.495999246	-6.082285232	 4.470088091
C	 3.663916545	-6.534137303	 3.850443547
C	 1.892896197	-6.921685799	 5.417971076
C	 4.226663546	-7.766113884	 4.183530414
C	 2.453426574	-8.148805160	 5.739531955
C	 3.640936013	-8.599158944	 5.141051011
H	 4.159315949	-5.898392242	 3.111950206
H	 0.972779723	-6.602516703	 5.911288416
H	 5.148159845	-8.066601710	 3.683870880
H	 1.950781128	-8.770506441	 6.484324286
C	 4.239235736	-9.943664894	 5.556028054
C	 5.522606063	-10.264136137	 4.789262081
C	 3.220409992	-11.059618778	 5.283020184
H	 2.285577865	-10.905957584	 5.841833091
H	 2.967244351	-11.106428757	 4.212800595
H	 3.632038021	-12.036961525	 5.581657268
H	 5.345616876	-10.325699182	 3.704583235
H	 5.918349112	-11.237574325	 5.116762871
H	 6.305179705	-9.511065427	 4.968383817
C	 4.567494321	-9.901281814	 7.056107218
H	 3.671253645	-9.710411421	 7.664757823
H	 4.998423436	-10.861010997	 7.383511164
H	 5.295654126	-9.105161284	 7.275108890
C	 1.817780262	-4.076066780	 6.566603270
C	 0.813365243	-3.923108076	 7.525719734
C	 3.090566113	-4.463961112	 7.009809449
C	 1.060774911	-4.174619406	 8.875165664
C	 3.332083308	-4.705411983	 8.353966269
C	 2.322199600	-4.579392576	 9.321123419
H	-0.190196866	-3.627846295	 7.208495426
H	 3.899754342	-4.580968414	 6.286343193
H	 0.239402385	-4.057353533	 9.582793192
H	 4.338165041	-5.006810192	 8.655405460
C	 2.629186330	-4.891641885	 10.786116070
C	 1.409555579	-4.689549806	 11.685689844
C	 3.752612266	-3.967626770	 11.278116664
H	 4.675037006	-4.097710577	 10.693257931
H	 3.453336088	-2.911109937	 11.201430067
H	 3.991745786	-4.181151582	 12.332182245
H	 1.051024544	-3.649155236	 11.660017358
H	 1.673248850	-4.924156270	 12.728219637
H	 0.575837809	-5.348315360	 11.398422530
C	 3.079238054	-6.355959509	 10.900221810
H	 3.979882287	-6.554215974	 10.300483882
H	 3.310490762	-6.607417291	 11.947720720
H	 2.288264281	-7.036953540	 10.550137927
O	-2.314674456	-0.974021064	 0.000000000

50
VOTPyzPz | C4v | PBE0-D3BJ/def2-TZVP/gas
N	 0.000000000	-1.963007855	 0.036705775
N	-1.963007855	 0.000000000	 0.036705775
N	 0.000000000	 1.963007855	 0.036705775
N	 1.963007855	 0.000000000	 0.036705775
N	-2.371728931	-2.371728931	-0.039056922
N	-2.371728931	 2.371728931	-0.039056922
N	 2.371728931	 2.371728931	-0.039056922
N	 2.371728931	-2.371728931	-0.039056922
C	-1.117223928	-2.750425938	-0.027070213
C	-2.750425938	 1.117223928	-0.027070213
C	 1.117223928	 2.750425938	-0.027070213
C	 2.750425938	-1.117223928	-0.027070213
C	 1.117223928	-2.750425938	-0.027070213
C	-2.750425938	-1.117223928	-0.027070213
C	-1.117223928	 2.750425938	-0.027070213
C	 2.750425938	 1.117223928	-0.027070213
C	-0.697758303	-4.139096745	-0.117460144
C	-4.139096745	 0.697758303	-0.117460144
C	 0.697758303	 4.139096745	-0.117460144
C	 4.139096745	-0.697758303	-0.117460144
C	 0.697758303	-4.139096745	-0.117460144
C	-4.139096745	-0.697758303	-0.117460144
C	-0.697758303	 4.139096745	-0.117460144
C	 4.139096745	 0.697758303	-0.117460144
C	-0.703292782	-6.348801266	-0.272836376
C	-6.348801266	 0.703292782	-0.272836376
C	 0.703292782	 6.348801266	-0.272836376
C	 6.348801266	-0.703292782	-0.272836376
C	 0.703292782	-6.348801266	-0.272836376
C	-6.348801266	-0.703292782	-0.272836376
C	-0.703292782	 6.348801266	-0.272836376
C	 6.348801266	 0.703292782	-0.272836376
V	 0.000000000	 0.000000000	 0.608275995
O	 0.000000000	 0.000000000	 2.166571091
N	-1.427917588	 5.244392077	-0.199996445
N	 1.427917588	 5.244392077	-0.199996445
N	-5.244392077	-1.427917588	-0.199996445
N	-5.244392077	 1.427917588	-0.199996445
N	-1.427917588	-5.244392077	-0.199996445
N	 1.427917588	-5.244392077	-0.199996445
N	 5.244392077	-1.427917588	-0.199996445
N	 5.244392077	 1.427917588	-0.199996445
H	 1.242290862	-7.289113824	-0.337798851
H	-1.242290862	-7.289113824	-0.337798851
H	-7.289113824	-1.242290862	-0.337798851
H	-7.289113824	 1.242290862	-0.337798851
H	-1.242290862	 7.289113824	-0.337798851
H	 1.242290862	 7.289113824	-0.337798851
H	 7.289113824	 1.242290862	-0.337798851
H	 7.289113824	-1.242290862	-0.337798851

226
VOTPyzPz(t-BuPh)8 | C4 | PBE0-D3BJ/def2-TZVP/gas
N	-1.948772069	-0.219769576	 0.392557889
N	-0.219769576	 1.948772069	 0.392557889
N	 1.948772069	 0.219769576	 0.392557889
N	 0.219769576	-1.948772069	 0.392557889
N	-2.623616486	 2.092061548	 0.314745428
N	 2.092061548	 2.623616486	 0.314745428
N	 2.623616486	-2.092061548	 0.314745428
N	-2.092061548	-2.623616486	 0.314745428
C	-2.858555253	 0.802473104	 0.328375886
C	 0.802473104	 2.858555253	 0.328375886
C	 2.858555253	-0.802473104	 0.328375886
C	-0.802473104	-2.858555253	 0.328375886
C	-2.608282205	-1.418649605	 0.325748977
C	-1.418649605	 2.608282205	 0.325748977
C	 2.608282205	 1.418649605	 0.325748977
C	 1.418649605	-2.608282205	 0.325748977
C	-4.188804332	 0.227976447	 0.243557456
C	 0.227976447	 4.188804332	 0.243557456
C	 4.188804332	-0.227976447	 0.243557456
C	-0.227976447	-4.188804332	 0.243557456
C	-4.031951798	-1.154218839	 0.224337929
C	-1.154218839	 4.031951798	 0.224337929
C	 4.031951798	 1.154218839	 0.224337929
C	 1.154218839	-4.031951798	 0.224337929
C	-6.418825785	-0.004689486	 0.152220224
C	-0.004689486	 6.418825785	 0.152220224
C	 6.418825785	 0.004689486	 0.152220224
C	 0.004689486	-6.418825785	 0.152220224
C	-6.247068472	-1.420561253	-0.018630076
C	-1.420561253	 6.247068472	-0.018630076
C	 6.247068472	 1.420561253	-0.018630076
C	 1.420561253	-6.247068472	-0.018630076
V	 0.000000000	 0.000000000	 0.967281019
C	-2.335613311	 7.358179801	-0.336296499
C	-3.608597474	 7.380691190	 0.220788791
C	-1.989464418	 8.366719952	-1.235036094
C	-4.496254348	 8.401913963	-0.079656324
C	-2.886155606	 9.369549965	-1.542476941
C	-4.156070548	 9.421153087	-0.963600488
H	-3.899440492	 6.584188640	 0.895025963
H	-1.012349673	 8.363126504	-1.702277696
H	-5.471815625	 8.390649951	 0.388433703
H	-2.585602578	 10.131979688	-2.251905335
C	-5.101888450	 10.561118985	-1.315706598
C	-6.439223839	 10.447301157	-0.591906211
C	-5.368085007	 10.550589372	-2.824439627
H	-4.447534223	 10.673809124	-3.397813322
H	-5.830378216	 9.609284181	-3.130581557
H	-6.043071761	 11.367615746	-3.093687808
H	-6.964560467	 9.525957829	-0.854589967
H	-7.079372917	 11.286048327	-0.875087817
H	-6.316287414	 10.475895307	 0.493448979
C	-4.452540178	 11.892372402	-0.923585482
H	-3.505065376	 12.047005995	-1.443151997
H	-5.114995617	 12.724674742	-1.176769165
H	-4.255492908	 11.926397310	 0.150576897
C	 0.637644974	 7.738284315	 0.289267533
C	 1.883179518	 7.959332187	-0.286300297
C	 0.063239026	 8.765609877	 1.037148788
C	 2.518764953	 9.183719834	-0.152946347
C	 0.711735422	 9.975256570	 1.180091401
C	 1.948051113	 10.220584765	 0.578659912
H	 2.353573955	 7.156603416	-0.841246384
H	-0.896192208	 8.614647304	 1.516500876
H	 3.480344169	 9.319653535	-0.630283939
H	 0.239474305	 10.747580386	 1.776238690
C	 2.613888533	 11.579590653	 0.745739353
C	 3.953452110	 11.660011723	 0.021716052
C	 2.854229229	 11.845702641	 2.235263254
H	 1.921075146	 11.844416234	 2.801469545
H	 3.508293029	 11.083639698	 2.665279222
H	 3.328434585	 12.821451240	 2.372009893
H	 4.665590145	 10.925442037	 0.405231227
H	 4.388307797	 12.651320422	 0.168966590
H	 3.842635084	 11.503071654	-1.053950801
C	 1.692453577	 12.664136569	 0.177954957
H	 0.726986949	 12.679768029	 0.687058664
H	 2.151369792	 13.649526331	 0.296565863
H	 1.507900835	 12.498448550	-0.886163258
C	-7.738284315	 0.637644974	 0.289267533
C	-7.959332187	 1.883179518	-0.286300297
C	-8.765609877	 0.063239026	 1.037148788
C	-9.183719834	 2.518764953	-0.152946347
C	-9.975256570	 0.711735422	 1.180091401
C	-10.220584765	 1.948051113	 0.578659912
H	-7.156603416	 2.353573955	-0.841246384
H	-8.614647304	-0.896192208	 1.516500876
H	-9.319653535	 3.480344169	-0.630283939
H	-10.747580386	 0.239474305	 1.776238690
C	-11.579590653	 2.613888533	 0.745739353
C	-11.660011723	 3.953452110	 0.021716052
C	-11.845702641	 2.854229229	 2.235263254
H	-11.844416234	 1.921075146	 2.801469545
H	-11.083639698	 3.508293029	 2.665279222
H	-12.821451240	 3.328434585	 2.372009893
H	-10.925442037	 4.665590145	 0.405231227
H	-12.651320422	 4.388307797	 0.168966590
H	-11.503071654	 3.842635084	-1.053950801
C	-12.664136569	 1.692453577	 0.177954957
H	-12.679768029	 0.726986949	 0.687058664
H	-13.649526331	 2.151369792	 0.296565863
H	-12.498448550	 1.507900835	-0.886163258
C	-7.358179801	-2.335613311	-0.336296499
C	-7.380691190	-3.608597474	 0.220788791
C	-8.366719952	-1.989464418	-1.235036094
C	-8.401913963	-4.496254348	-0.079656324
C	-9.369549965	-2.886155606	-1.542476941
C	-9.421153087	-4.156070548	-0.963600488
H	-6.584188640	-3.899440492	 0.895025963
H	-8.363126504	-1.012349673	-1.702277696
H	-8.390649951	-5.471815625	 0.388433703
H	-10.131979688	-2.585602578	-2.251905335
C	-10.561118985	-5.101888450	-1.315706598
C	-10.447301157	-6.439223839	-0.591906211
C	-10.550589372	-5.368085007	-2.824439627
H	-10.673809124	-4.447534223	-3.397813322
H	-9.609284181	-5.830378216	-3.130581557
H	-11.367615746	-6.043071761	-3.093687808
H	-9.525957829	-6.964560467	-0.854589967
H	-11.286048327	-7.079372917	-0.875087817
H	-10.475895307	-6.316287414	 0.493448979
C	-11.892372402	-4.452540178	-0.923585482
H	-12.047005995	-3.505065376	-1.443151997
H	-12.724674742	-5.114995617	-1.176769165
H	-11.926397310	-4.255492908	 0.150576897
C	-0.637644974	-7.738284315	 0.289267533
C	-1.883179518	-7.959332187	-0.286300297
C	-0.063239026	-8.765609877	 1.037148788
C	-2.518764953	-9.183719834	-0.152946347
C	-0.711735422	-9.975256570	 1.180091401
C	-1.948051113	-10.220584765	 0.578659912
H	-2.353573955	-7.156603416	-0.841246384
H	 0.896192208	-8.614647304	 1.516500876
H	-3.480344169	-9.319653535	-0.630283939
H	-0.239474305	-10.747580386	 1.776238690
C	-2.613888533	-11.579590653	 0.745739353
C	-3.953452110	-11.660011723	 0.021716052
C	-2.854229229	-11.845702641	 2.235263254
H	-1.921075146	-11.844416234	 2.801469545
H	-3.508293029	-11.083639698	 2.665279222
H	-3.328434585	-12.821451240	 2.372009893
H	-4.665590145	-10.925442037	 0.405231227
H	-4.388307797	-12.651320422	 0.168966590
H	-3.842635084	-11.503071654	-1.053950801
C	-1.692453577	-12.664136569	 0.177954957
H	-0.726986949	-12.679768029	 0.687058664
H	-2.151369792	-13.649526331	 0.296565863
H	-1.507900835	-12.498448550	-0.886163258
C	 2.335613311	-7.358179801	-0.336296499
C	 3.608597474	-7.380691190	 0.220788791
C	 1.989464418	-8.366719952	-1.235036094
C	 4.496254348	-8.401913963	-0.079656324
C	 2.886155606	-9.369549965	-1.542476941
C	 4.156070548	-9.421153087	-0.963600488
H	 3.899440492	-6.584188640	 0.895025963
H	 1.012349673	-8.363126504	-1.702277696
H	 5.471815625	-8.390649951	 0.388433703
H	 2.585602578	-10.131979688	-2.251905335
C	 5.101888450	-10.561118985	-1.315706598
C	 6.439223839	-10.447301157	-0.591906211
C	 5.368085007	-10.550589372	-2.824439627
H	 4.447534223	-10.673809124	-3.397813322
H	 5.830378216	-9.609284181	-3.130581557
H	 6.043071761	-11.367615746	-3.093687808
H	 6.964560467	-9.525957829	-0.854589967
H	 7.079372917	-11.286048327	-0.875087817
H	 6.316287414	-10.475895307	 0.493448979
C	 4.452540178	-11.892372402	-0.923585482
H	 3.505065376	-12.047005995	-1.443151997
H	 5.114995617	-12.724674742	-1.176769165
H	 4.255492908	-11.926397310	 0.150576897
C	 7.738284315	-0.637644974	 0.289267533
C	 7.959332187	-1.883179518	-0.286300297
C	 8.765609877	-0.063239026	 1.037148788
C	 9.183719834	-2.518764953	-0.152946347
C	 9.975256570	-0.711735422	 1.180091401
C	 10.220584765	-1.948051113	 0.578659912
H	 7.156603416	-2.353573955	-0.841246384
H	 8.614647304	 0.896192208	 1.516500876
H	 9.319653535	-3.480344169	-0.630283939
H	 10.747580386	-0.239474305	 1.776238690
C	 11.579590653	-2.613888533	 0.745739353
C	 11.660011723	-3.953452110	 0.021716052
C	 11.845702641	-2.854229229	 2.235263254
H	 11.844416234	-1.921075146	 2.801469545
H	 11.083639698	-3.508293029	 2.665279222
H	 12.821451240	-3.328434585	 2.372009893
H	 10.925442037	-4.665590145	 0.405231227
H	 12.651320422	-4.388307797	 0.168966590
H	 11.503071654	-3.842635084	-1.053950801
C	 12.664136569	-1.692453577	 0.177954957
H	 12.679768029	-0.726986949	 0.687058664
H	 13.649526331	-2.151369792	 0.296565863
H	 12.498448550	-1.507900835	-0.886163258
C	 7.358179801	 2.335613311	-0.336296499
C	 7.380691190	 3.608597474	 0.220788791
C	 8.366719952	 1.989464418	-1.235036094
C	 8.401913963	 4.496254348	-0.079656324
C	 9.369549965	 2.886155606	-1.542476941
C	 9.421153087	 4.156070548	-0.963600488
H	 6.584188640	 3.899440492	 0.895025963
H	 8.363126504	 1.012349673	-1.702277696
H	 8.390649951	 5.471815625	 0.388433703
H	 10.131979688	 2.585602578	-2.251905335
C	 10.561118985	 5.101888450	-1.315706598
C	 10.447301157	 6.439223839	-0.591906211
C	 10.550589372	 5.368085007	-2.824439627
H	 10.673809124	 4.447534223	-3.397813322
H	 9.609284181	 5.830378216	-3.130581557
H	 11.367615746	 6.043071761	-3.093687808
H	 9.525957829	 6.964560467	-0.854589967
H	 11.286048327	 7.079372917	-0.875087817
H	 10.475895307	 6.316287414	 0.493448979
C	 11.892372402	 4.452540178	-0.923585482
H	 12.047005995	 3.505065376	-1.443151997
H	 12.724674742	 5.114995617	-1.176769165
H	 11.926397310	 4.255492908	 0.150576897
O	 0.000000000	 0.000000000	 2.527401963
N	 5.048012904	 1.986288619	 0.065069755
N	 5.374886545	-0.813451121	 0.227973200
N	-1.986288619	 5.048012904	 0.065069755
N	 0.813451121	 5.374886545	 0.227973200
N	-5.374886545	 0.813451121	 0.227973200
N	-5.048012904	-1.986288619	 0.065069755
N	-0.813451121	-5.374886545	 0.227973200
N	 1.986288619	-5.048012904	 0.065069755

226
VOTPyzPz(t-BuPh)8 | C4 | PBE0-D3BJ/def2-SVP/gas
N	-1.958129979	-0.220530075	 0.347357836
N	-0.220530075	 1.958129979	 0.347357836
N	 1.958129979	 0.220530075	 0.347357836
N	 0.220530075	-1.958129979	 0.347357836
N	-2.628659995	 2.096700762	 0.279020686
N	 2.096700762	 2.628659995	 0.279020686
N	 2.628659995	-2.096700762	 0.279020686
N	-2.096700762	-2.628659995	 0.279020686
C	-2.868138280	 0.805505515	 0.289825499
C	 0.805505515	 2.868138280	 0.289825499
C	 2.868138280	-0.805505515	 0.289825499
C	-0.805505515	-2.868138280	 0.289825499
C	-2.617446979	-1.423039865	 0.289922887
C	-1.423039865	 2.617446979	 0.289922887
C	 2.617446979	 1.423039865	 0.289922887
C	 1.423039865	-2.617446979	 0.289922887
C	-4.205415294	 0.230609822	 0.213229263
C	 0.230609822	 4.205415294	 0.213229263
C	 4.205415294	-0.230609822	 0.213229263
C	-0.230609822	-4.205415294	 0.213229263
C	-4.048076191	-1.159489959	 0.196458443
C	-1.159489959	 4.048076191	 0.196458443
C	 4.048076191	 1.159489959	 0.196458443
C	 1.159489959	-4.048076191	 0.196458443
C	-6.444593590	-0.003583621	 0.141653097
C	-0.003583621	 6.444593590	 0.141653097
C	 6.444593590	 0.003583621	 0.141653097
C	 0.003583621	-6.444593590	 0.141653097
C	-6.272596961	-1.426144314	-0.038918250
C	-1.426144314	 6.272596961	-0.038918250
C	 6.272596961	 1.426144314	-0.038918250
C	 1.426144314	-6.272596961	-0.038918250
V	 0.000000000	 0.000000000	 0.896611803
C	-2.343681657	 7.385394064	-0.366486681
C	-3.640542373	 7.382710001	 0.154656098
C	-1.983864821	 8.418140234	-1.244210352
C	-4.535661905	 8.403742205	-0.153793445
C	-2.887690137	 9.422217733	-1.558519319
C	-4.180789707	 9.450406849	-1.011969568
H	-3.941233902	 6.562133108	 0.808985323
H	-0.988742111	 8.432218734	-1.692488664
H	-5.531587641	 8.370187862	 0.288652093
H	-2.573138421	 10.206162052	-2.251325518
C	-5.132010570	 10.592606310	-1.369505340
C	-6.490974507	 10.446596697	-0.684128331
C	-5.354693029	 10.608314653	-2.889009585
H	-4.413813487	 10.755506749	-3.439350887
H	-5.798215442	 9.660499274	-3.230337132
H	-6.037166052	 11.426998564	-3.167762288
H	-7.001337946	 9.518025270	-0.981976221
H	-7.141651057	 11.288104916	-0.966698004
H	-6.398789806	 10.452316295	 0.412670660
C	-4.505467762	 11.923292417	-0.926878393
H	-3.538545032	 12.103477726	-1.419449643
H	-5.172059811	 12.763798801	-1.177851864
H	-4.334975516	 11.933832630	 0.160623978
C	 0.640959635	 7.765800944	 0.302914198
C	 1.913575500	 7.979704461	-0.233968044
C	 0.049459792	 8.801594338	 1.040244727
C	 2.556211393	 9.205254839	-0.079870032
C	 0.704406081	 10.013437088	 1.202460119
C	 1.966606106	 10.253146494	 0.635887189
H	 2.397540876	 7.165344977	-0.776658303
H	-0.930176776	 8.655282250	 1.498860814
H	 3.541067147	 9.333545266	-0.529701599
H	 0.214832842	 10.794050804	 1.789337287
C	 2.636779424	 11.614627134	 0.821840287
C	 4.001451750	 11.683531069	 0.135831700
C	 2.834032940	 11.880121956	 2.321625056
H	 1.878058192	 11.886837807	 2.865569874
H	 3.473041496	 11.107686231	 2.776098039
H	 3.314823460	 12.859051205	 2.477423237
H	 4.702256945	 10.939563455	 0.544214864
H	 4.445698767	 12.678338093	 0.291919015
H	 3.922035813	 11.522239605	-0.950083669
C	 1.735386838	 12.703044194	 0.220118840
H	 0.747493645	 12.728667561	 0.703251534
H	 2.196286782	 13.695834438	 0.345473019
H	 1.578222519	 12.531381709	-0.855852898
C	-7.765800944	 0.640959635	 0.302914198
C	-7.979704461	 1.913575500	-0.233968044
C	-8.801594338	 0.049459792	 1.040244727
C	-9.205254839	 2.556211393	-0.079870032
C	-10.013437088	 0.704406081	 1.202460119
C	-10.253146494	 1.966606106	 0.635887189
H	-7.165344977	 2.397540876	-0.776658303
H	-8.655282250	-0.930176776	 1.498860814
H	-9.333545266	 3.541067147	-0.529701599
H	-10.794050804	 0.214832842	 1.789337287
C	-11.614627134	 2.636779424	 0.821840287
C	-11.683531069	 4.001451750	 0.135831700
C	-11.880121956	 2.834032940	 2.321625056
H	-11.886837807	 1.878058192	 2.865569874
H	-11.107686231	 3.473041496	 2.776098039
H	-12.859051205	 3.314823460	 2.477423237
H	-10.939563455	 4.702256945	 0.544214864
H	-12.678338093	 4.445698767	 0.291919015
H	-11.522239605	 3.922035813	-0.950083669
C	-12.703044194	 1.735386838	 0.220118840
H	-12.728667561	 0.747493645	 0.703251534
H	-13.695834438	 2.196286782	 0.345473019
H	-12.531381709	 1.578222519	-0.855852898
C	-7.385394064	-2.343681657	-0.366486681
C	-7.382710001	-3.640542373	 0.154656098
C	-8.418140234	-1.983864821	-1.244210352
C	-8.403742205	-4.535661905	-0.153793445
C	-9.422217733	-2.887690137	-1.558519319
C	-9.450406849	-4.180789707	-1.011969568
H	-6.562133108	-3.941233902	 0.808985323
H	-8.432218734	-0.988742111	-1.692488664
H	-8.370187862	-5.531587641	 0.288652093
H	-10.206162052	-2.573138421	-2.251325518
C	-10.592606310	-5.132010570	-1.369505340
C	-10.446596697	-6.490974507	-0.684128331
C	-10.608314653	-5.354693029	-2.889009585
H	-10.755506749	-4.413813487	-3.439350887
H	-9.660499274	-5.798215442	-3.230337132
H	-11.426998564	-6.037166052	-3.167762288
H	-9.518025270	-7.001337946	-0.981976221
H	-11.288104916	-7.141651057	-0.966698004
H	-10.452316295	-6.398789806	 0.412670660
C	-11.923292417	-4.505467762	-0.926878393
H	-12.103477726	-3.538545032	-1.419449643
H	-12.763798801	-5.172059811	-1.177851864
H	-11.933832630	-4.334975516	 0.160623978
C	-0.640959635	-7.765800944	 0.302914198
C	-1.913575500	-7.979704461	-0.233968044
C	-0.049459792	-8.801594338	 1.040244727
C	-2.556211393	-9.205254839	-0.079870032
C	-0.704406081	-10.013437088	 1.202460119
C	-1.966606106	-10.253146494	 0.635887189
H	-2.397540876	-7.165344977	-0.776658303
H	 0.930176776	-8.655282250	 1.498860814
H	-3.541067147	-9.333545266	-0.529701599
H	-0.214832842	-10.794050804	 1.789337287
C	-2.636779424	-11.614627134	 0.821840287
C	-4.001451750	-11.683531069	 0.135831700
C	-2.834032940	-11.880121956	 2.321625056
H	-1.878058192	-11.886837807	 2.865569874
H	-3.473041496	-11.107686231	 2.776098039
H	-3.314823460	-12.859051205	 2.477423237
H	-4.702256945	-10.939563455	 0.544214864
H	-4.445698767	-12.678338093	 0.291919015
H	-3.922035813	-11.522239605	-0.950083669
C	-1.735386838	-12.703044194	 0.220118840
H	-0.747493645	-12.728667561	 0.703251534
H	-2.196286782	-13.695834438	 0.345473019
H	-1.578222519	-12.531381709	-0.855852898
C	 2.343681657	-7.385394064	-0.366486681
C	 3.640542373	-7.382710001	 0.154656098
C	 1.983864821	-8.418140234	-1.244210352
C	 4.535661905	-8.403742205	-0.153793445
C	 2.887690137	-9.422217733	-1.558519319
C	 4.180789707	-9.450406849	-1.011969568
H	 3.941233902	-6.562133108	 0.808985323
H	 0.988742111	-8.432218734	-1.692488664
H	 5.531587641	-8.370187862	 0.288652093
H	 2.573138421	-10.206162052	-2.251325518
C	 5.132010570	-10.592606310	-1.369505340
C	 6.490974507	-10.446596697	-0.684128331
C	 5.354693029	-10.608314653	-2.889009585
H	 4.413813487	-10.755506749	-3.439350887
H	 5.798215442	-9.660499274	-3.230337132
H	 6.037166052	-11.426998564	-3.167762288
H	 7.001337946	-9.518025270	-0.981976221
H	 7.141651057	-11.288104916	-0.966698004
H	 6.398789806	-10.452316295	 0.412670660
C	 4.505467762	-11.923292417	-0.926878393
H	 3.538545032	-12.103477726	-1.419449643
H	 5.172059811	-12.763798801	-1.177851864
H	 4.334975516	-11.933832630	 0.160623978
C	 7.765800944	-0.640959635	 0.302914198
C	 7.979704461	-1.913575500	-0.233968044
C	 8.801594338	-0.049459792	 1.040244727
C	 9.205254839	-2.556211393	-0.079870032
C	 10.013437088	-0.704406081	 1.202460119
C	 10.253146494	-1.966606106	 0.635887189
H	 7.165344977	-2.397540876	-0.776658303
H	 8.655282250	 0.930176776	 1.498860814
H	 9.333545266	-3.541067147	-0.529701599
H	 10.794050804	-0.214832842	 1.789337287
C	 11.614627134	-2.636779424	 0.821840287
C	 11.683531069	-4.001451750	 0.135831700
C	 11.880121956	-2.834032940	 2.321625056
H	 11.886837807	-1.878058192	 2.865569874
H	 11.107686231	-3.473041496	 2.776098039
H	 12.859051205	-3.314823460	 2.477423237
H	 10.939563455	-4.702256945	 0.544214864
H	 12.678338093	-4.445698767	 0.291919015
H	 11.522239605	-3.922035813	-0.950083669
C	 12.703044194	-1.735386838	 0.220118840
H	 12.728667561	-0.747493645	 0.703251534
H	 13.695834438	-2.196286782	 0.345473019
H	 12.531381709	-1.578222519	-0.855852898
C	 7.385394064	 2.343681657	-0.366486681
C	 7.382710001	 3.640542373	 0.154656098
C	 8.418140234	 1.983864821	-1.244210352
C	 8.403742205	 4.535661905	-0.153793445
C	 9.422217733	 2.887690137	-1.558519319
C	 9.450406849	 4.180789707	-1.011969568
H	 6.562133108	 3.941233902	 0.808985323
H	 8.432218734	 0.988742111	-1.692488664
H	 8.370187862	 5.531587641	 0.288652093
H	 10.206162052	 2.573138421	-2.251325518
C	 10.592606310	 5.132010570	-1.369505340
C	 10.446596697	 6.490974507	-0.684128331
C	 10.608314653	 5.354693029	-2.889009585
H	 10.755506749	 4.413813487	-3.439350887
H	 9.660499274	 5.798215442	-3.230337132
H	 11.426998564	 6.037166052	-3.167762288
H	 9.518025270	 7.001337946	-0.981976221
H	 11.288104916	 7.141651057	-0.966698004
H	 10.452316295	 6.398789806	 0.412670660
C	 11.923292417	 4.505467762	-0.926878393
H	 12.103477726	 3.538545032	-1.419449643
H	 12.763798801	 5.172059811	-1.177851864
H	 11.933832630	 4.334975516	 0.160623978
O	 0.000000000	 0.000000000	 2.443328750
N	 5.068757167	 1.989480995	 0.042517274
N	 5.394862231	-0.813165089	 0.207162845
N	-1.989480995	 5.068757167	 0.042517274
N	 0.813165089	 5.394862231	 0.207162845
N	-5.394862231	 0.813165089	 0.207162845
N	-5.068757167	-1.989480995	 0.042517274
N	-0.813165089	-5.394862231	 0.207162845
N	 1.989480995	-5.068757167	 0.042517274

226
VOTPyzPz(t-BuPh)8 | C2v | PBE0-D3BJ/def2-SVP/gas
N	-1.393524007	-0.303261954	-1.393324387
N	-1.393524007	-0.303261954	 1.393324387
N	 1.393524007	-0.303261954	 1.393324387
N	 1.393524007	-0.303261954	-1.393324387
N	-3.362827485	-0.238677453	 0.000000000
N	 0.000000000	-0.233796270	 3.362210754
N	 3.362827485	-0.238677453	 0.000000000
N	 0.000000000	-0.233796270	-3.362210754
C	-2.744865325	-0.248331234	-1.158823837
C	-1.158919760	-0.245331523	 2.744518996
C	 2.744865325	-0.248331234	 1.158823837
C	 1.158919760	-0.245331523	-2.744518996
C	-1.158919760	-0.245331523	-2.744518996
C	-2.744865325	-0.248331234	 1.158823837
C	 1.158919760	-0.245331523	 2.744518996
C	 2.744865325	-0.248331234	-1.158823837
C	-3.431801221	-0.172763462	-2.442258524
C	-2.441812411	-0.154654806	 3.430767918
C	 3.431801221	-0.172763462	 2.442258524
C	 2.441812412	-0.154654806	-3.430767918
C	-2.441812411	-0.154654806	-3.430767918
C	-3.431801221	-0.172763462	 2.442258524
C	 2.441812412	-0.154654806	 3.430767918
C	 3.431801221	-0.172763462	-2.442258524
C	-5.036147389	-0.107239973	-4.022213339
C	-4.014897922	 0.076135654	 5.026865498
C	 5.036147389	-0.107239973	 4.022213339
C	 4.014897922	 0.076135654	-5.026865498
C	-4.014897922	 0.076135654	-5.026865498
C	-5.036147389	-0.107239973	 4.022213339
C	 4.014897922	 0.076135654	 5.026865498
C	 5.036147389	-0.107239973	-4.022213339
V	 0.000000000	-0.852098845	 0.000000000
C	-6.469989414	-0.275920035	 4.342603225
C	-7.434069601	 0.252302213	 3.479487431
C	-6.906617757	-1.013476508	 5.452486572
C	-8.791917862	 0.089570775	 3.740860055
C	-8.261388430	-1.184233496	 5.695880069
C	-9.239260974	-0.626559621	 4.856647203
H	-7.102158382	 0.794412518	 2.591932715
H	-6.178679589	-1.465695619	 6.128528255
H	-9.509147109	 0.532181978	 3.049203716
H	-8.562777054	-1.771021442	 6.566665394
C	-10.720355366	-0.822387706	 5.180978678
C	-11.629348172	-0.147438555	 4.153363503
C	-11.015116221	-0.217191894	 6.561600510
H	-10.416056797	-0.692304365	 7.352436253
H	-10.791397063	 0.860638982	 6.573192202
H	-12.077865152	-0.349888225	 6.819946212
H	-11.462130072	 0.939666818	 4.110783051
H	-12.683112652	-0.310539386	 4.425985728
H	-11.480511498	-0.558801824	 3.143394600
C	-11.039640500	-2.324567539	 5.198102446
H	-10.445953671	-2.860900462	 5.952878462
H	-12.103907558	-2.487304711	 5.431713961
H	-10.829251772	-2.781624879	 4.219158555
C	-4.312928844	 0.404503451	 6.437809883
C	-3.498093625	-0.110206855	 7.449973063
C	-5.348354291	 1.278010891	 6.800265306
C	-3.737199391	 0.200381336	 8.786035738
C	-5.568937391	 1.594495820	 8.132559421
C	-4.779979139	 1.054676043	 9.161017295
H	-2.666111960	-0.760614755	 7.173257829
H	-5.983514945	 1.721361727	 6.031206536
H	-3.086214933	-0.236469874	 9.543718263
H	-6.380839056	 2.284037625	 8.375018946
C	-5.077658048	 1.415962829	 10.616383497
C	-4.112309749	 0.736194278	 11.587891307
C	-6.506776009	 0.970929312	 10.961057809
H	-7.253344342	 1.459215811	 10.317437211
H	-6.618869041	-0.117338645	 10.838688792
H	-6.746494875	 1.225239017	 12.005873455
H	-4.171295508	-0.360978260	 11.522546978
H	-4.363407284	 1.020963834	 12.620959244
H	-3.069373799	 1.036682480	 11.405115194
C	-4.954411921	 2.936408903	 10.794757973
H	-5.659395289	 3.482720513	 10.151043997
H	-5.166677008	 3.218178349	 11.838445720
H	-3.938460531	 3.279431835	 10.546340476
C	-6.469989414	-0.275920035	-4.342603225
C	-7.434069601	 0.252302213	-3.479487431
C	-6.906617757	-1.013476508	-5.452486572
C	-8.791917862	 0.089570775	-3.740860055
C	-8.261388430	-1.184233496	-5.695880069
C	-9.239260974	-0.626559621	-4.856647203
H	-7.102158382	 0.794412518	-2.591932715
H	-6.178679589	-1.465695619	-6.128528255
H	-9.509147109	 0.532181978	-3.049203716
H	-8.562777054	-1.771021442	-6.566665394
C	-10.720355366	-0.822387706	-5.180978678
C	-11.629348172	-0.147438555	-4.153363503
C	-11.039640500	-2.324567539	-5.198102446
H	-10.445953671	-2.860900462	-5.952878462
H	-10.829251772	-2.781624879	-4.219158555
H	-12.103907558	-2.487304711	-5.431713961
H	-11.480511498	-0.558801824	-3.143394600
H	-12.683112652	-0.310539386	-4.425985728
H	-11.462130072	 0.939666818	-4.110783051
C	-11.015116221	-0.217191894	-6.561600510
H	-10.416056797	-0.692304365	-7.352436253
H	-12.077865152	-0.349888225	-6.819946212
H	-10.791397063	 0.860638982	-6.573192202
C	-4.312928844	 0.404503451	-6.437809883
C	-3.498093625	-0.110206855	-7.449973063
C	-5.348354291	 1.278010891	-6.800265306
C	-3.737199391	 0.200381336	-8.786035738
C	-5.568937391	 1.594495820	-8.132559421
C	-4.779979139	 1.054676043	-9.161017295
H	-2.666111960	-0.760614755	-7.173257829
H	-5.983514945	 1.721361727	-6.031206536
H	-3.086214933	-0.236469874	-9.543718263
H	-6.380839056	 2.284037625	-8.375018946
C	-5.077658048	 1.415962829	-10.616383497
C	-4.112309749	 0.736194278	-11.587891307
C	-4.954411921	 2.936408903	-10.794757973
H	-5.659395289	 3.482720513	-10.151043997
H	-3.938460531	 3.279431835	-10.546340476
H	-5.166677008	 3.218178349	-11.838445720
H	-3.069373799	 1.036682480	-11.405115194
H	-4.363407284	 1.020963834	-12.620959244
H	-4.171295508	-0.360978260	-11.522546978
C	-6.506776009	 0.970929312	-10.961057809
H	-7.253344342	 1.459215811	-10.317437211
H	-6.746494875	 1.225239017	-12.005873455
H	-6.618869041	-0.117338645	-10.838688792
C	 4.312928844	 0.404503451	-6.437809883
C	 3.498093625	-0.110206855	-7.449973063
C	 5.348354291	 1.278010891	-6.800265306
C	 3.737199391	 0.200381336	-8.786035738
C	 5.568937391	 1.594495820	-8.132559421
C	 4.779979139	 1.054676043	-9.161017295
H	 2.666111960	-0.760614755	-7.173257829
H	 5.983514945	 1.721361727	-6.031206536
H	 3.086214933	-0.236469874	-9.543718263
H	 6.380839056	 2.284037625	-8.375018946
C	 5.077658048	 1.415962829	-10.616383497
C	 4.112309749	 0.736194278	-11.587891307
C	 6.506776009	 0.970929312	-10.961057809
H	 7.253344342	 1.459215811	-10.317437211
H	 6.618869041	-0.117338645	-10.838688792
H	 6.746494875	 1.225239017	-12.005873455
H	 4.171295508	-0.360978260	-11.522546978
H	 4.363407284	 1.020963834	-12.620959244
H	 3.069373799	 1.036682480	-11.405115194
C	 4.954411921	 2.936408903	-10.794757973
H	 5.659395289	 3.482720513	-10.151043997
H	 5.166677008	 3.218178349	-11.838445720
H	 3.938460531	 3.279431835	-10.546340476
C	 6.469989414	-0.275920035	-4.342603225
C	 7.434069601	 0.252302213	-3.479487431
C	 6.906617757	-1.013476508	-5.452486572
C	 8.791917862	 0.089570775	-3.740860055
C	 8.261388430	-1.184233496	-5.695880069
C	 9.239260974	-0.626559621	-4.856647203
H	 7.102158382	 0.794412518	-2.591932715
H	 6.178679589	-1.465695619	-6.128528255
H	 9.509147109	 0.532181978	-3.049203716
H	 8.562777054	-1.771021442	-6.566665394
C	 10.720355366	-0.822387706	-5.180978678
C	 11.629348172	-0.147438556	-4.153363503
C	 11.015116221	-0.217191894	-6.561600510
H	 10.416056797	-0.692304365	-7.352436253
H	 10.791397063	 0.860638982	-6.573192202
H	 12.077865152	-0.349888225	-6.819946212
H	 11.462130072	 0.939666818	-4.110783051
H	 12.683112652	-0.310539386	-4.425985728
H	 11.480511498	-0.558801824	-3.143394600
C	 11.039640500	-2.324567539	-5.198102446
H	 10.445953671	-2.860900462	-5.952878462
H	 12.103907558	-2.487304711	-5.431713961
H	 10.829251772	-2.781624879	-4.219158555
C	 6.469989414	-0.275920035	 4.342603225
C	 7.434069601	 0.252302213	 3.479487431
C	 6.906617757	-1.013476508	 5.452486572
C	 8.791917862	 0.089570775	 3.740860055
C	 8.261388430	-1.184233496	 5.695880069
C	 9.239260974	-0.626559621	 4.856647203
H	 7.102158382	 0.794412518	 2.591932715
H	 6.178679589	-1.465695619	 6.128528255
H	 9.509147109	 0.532181978	 3.049203716
H	 8.562777054	-1.771021442	 6.566665394
C	 10.720355366	-0.822387706	 5.180978678
C	 11.629348172	-0.147438556	 4.153363503
C	 11.039640500	-2.324567539	 5.198102446
H	 10.445953671	-2.860900462	 5.952878462
H	 10.829251772	-2.781624879	 4.219158555
H	 12.103907558	-2.487304711	 5.431713961
H	 11.480511498	-0.558801824	 3.143394600
H	 12.683112652	-0.310539386	 4.425985728
H	 11.462130072	 0.939666818	 4.110783051
C	 11.015116221	-0.217191894	 6.561600510
H	 10.416056797	-0.692304365	 7.352436253
H	 12.077865152	-0.349888225	 6.819946212
H	 10.791397063	 0.860638982	 6.573192202
C	 4.312928844	 0.404503451	 6.437809883
C	 3.498093625	-0.110206855	 7.449973063
C	 5.348354291	 1.278010891	 6.800265306
C	 3.737199391	 0.200381336	 8.786035738
C	 5.568937391	 1.594495820	 8.132559421
C	 4.779979139	 1.054676043	 9.161017295
H	 2.666111960	-0.760614755	 7.173257829
H	 5.983514945	 1.721361727	 6.031206536
H	 3.086214933	-0.236469874	 9.543718263
H	 6.380839056	 2.284037625	 8.375018946
C	 5.077658048	 1.415962829	 10.616383497
C	 4.112309749	 0.736194278	 11.587891307
C	 4.954411921	 2.936408903	 10.794757973
H	 5.659395289	 3.482720513	 10.151043997
H	 3.938460531	 3.279431835	 10.546340476
H	 5.166677008	 3.218178349	 11.838445720
H	 3.069373799	 1.036682480	 11.405115194
H	 4.363407284	 1.020963834	 12.620959244
H	 4.171295508	-0.360978260	 11.522546978
C	 6.506776009	 0.970929312	 10.961057809
H	 7.253344342	 1.459215811	 10.317437211
H	 6.746494875	 1.225239017	 12.005873455
H	 6.618869041	-0.117338645	 10.838688792
O	 0.000000000	-2.398840109	 0.000000000
N	 2.722418425	-0.002401039	 4.716201897
N	 4.724862464	-0.170206848	 2.728955207
N	-4.724862464	-0.170206848	 2.728955207
N	-2.722418424	-0.002401039	 4.716201897
N	-4.724862464	-0.170206848	-2.728955207
N	-2.722418424	-0.002401039	-4.716201897
N	 2.722418425	-0.002401039	-4.716201897
N	 4.724862464	-0.170206848	-2.728955207

36
[P]2- | PBE0-D3BJ/def2-TZVP/gas [10.1016/j.comptc.2025.115264]
N	 0.000000000	 2.072641944	 0.000000000
N	-2.072641944	 0.000000000	 0.000000000
N	 0.000000000	-2.072641944	 0.000000000
N	 2.072641944	 0.000000000	 0.000000000
C	 2.412063633	 2.412063633	 0.000000000
C	-2.412063633	 2.412063633	 0.000000000
C	-2.412063633	-2.412063633	 0.000000000
C	 2.412063633	-2.412063633	 0.000000000
C	 1.083718562	 2.864805359	 0.000000000
C	-2.864805359	 1.083718562	 0.000000000
C	-1.083718562	-2.864805359	 0.000000000
C	 2.864805359	 1.083718562	 0.000000000
C	-1.083718562	 2.864805359	 0.000000000
C	-2.864805359	-1.083718562	 0.000000000
C	 1.083718562	-2.864805359	 0.000000000
C	 2.864805359	-1.083718562	 0.000000000
C	 0.680178638	 4.268525712	 0.000000000
C	-4.268525712	 0.680178638	 0.000000000
C	-0.680178638	-4.268525712	 0.000000000
C	 4.268525712	 0.680178638	 0.000000000
C	-0.680178638	 4.268525712	 0.000000000
C	-4.268525712	-0.680178638	 0.000000000
C	 0.680178638	-4.268525712	 0.000000000
C	 4.268525712	-0.680178638	 0.000000000
H	 1.343449577	 5.127278222	 0.000000000
H	-5.127278222	 1.343449577	 0.000000000
H	-1.343449577	-5.127278222	 0.000000000
H	 5.127278222	 1.343449577	 0.000000000
H	-1.343449577	 5.127278222	 0.000000000
H	-5.127278222	-1.343449577	 0.000000000
H	 1.343449577	-5.127278222	 0.000000000
H	 5.127278222	-1.343449577	 0.000000000
H	 3.182097797	 3.182097797	 0.000000000
H	-3.182097797	 3.182097797	 0.000000000
H	-3.182097797	-3.182097797	 0.000000000
H	 3.182097797	-3.182097797	 0.000000000

32
[Pz]2- | PBE0-D3BJ/def2-TZVP/gas [10.1016/j.comptc.2025.115264]
N	 0.000000000	 1.938153000	 0.000000000
N	-1.938153000	 0.000000000	 0.000000000
N	 0.000000000	-1.938153000	 0.000000000
N	 1.938153000	 0.000000000	 0.000000000
N	 2.365575245	 2.365575245	 0.000000000
N	-2.365575245	 2.365575245	 0.000000000
N	-2.365575245	-2.365575245	 0.000000000
N	 2.365575245	-2.365575245	 0.000000000
C	 1.079486171	 2.729811930	 0.000000000
C	-2.729811930	 1.079486171	 0.000000000
C	-1.079486171	-2.729811930	 0.000000000
C	 2.729811930	 1.079486171	 0.000000000
C	-1.079486171	 2.729811930	 0.000000000
C	-2.729811930	-1.079486171	 0.000000000
C	 1.079486171	-2.729811930	 0.000000000
C	 2.729811930	-1.079486171	 0.000000000
C	 0.676245583	 4.145606527	 0.000000000
C	-4.145606527	 0.676245583	 0.000000000
C	-0.676245583	-4.145606527	 0.000000000
C	 4.145606527	 0.676245583	 0.000000000
C	-0.676245583	 4.145606527	 0.000000000
C	-4.145606527	-0.676245583	 0.000000000
C	 0.676245583	-4.145606527	 0.000000000
C	 4.145606527	-0.676245583	 0.000000000
H	 1.357873348	 4.987335333	 0.000000000
H	-4.987335333	 1.357873348	 0.000000000
H	-1.357873348	-4.987335333	 0.000000000
H	 4.987335333	 1.357873348	 0.000000000
H	-1.357873348	 4.987335333	 0.000000000
H	-4.987335333	-1.357873348	 0.000000000
H	 1.357873348	-4.987335333	 0.000000000
H	 4.987335333	-1.357873348	 0.000000000

56
[Pc]2- | PBE0-D3BJ/def2-TZVP/gas
N	-1.965987941	 0.000000000	 0.000000000
N	 0.000000000	 1.965987941	 0.000000000
N	 1.965987941	 0.000000000	 0.000000000
N	 0.000000000	-1.965987941	 0.000000000
N	-2.369855891	 2.369855891	 0.000000000
N	 2.369855891	 2.369855891	 0.000000000
N	 2.369855891	-2.369855891	 0.000000000
N	-2.369855891	-2.369855891	 0.000000000
C	-2.743406097	 1.092744247	 0.000000000
C	 1.092744247	 2.743406097	 0.000000000
C	 2.743406097	-1.092744247	 0.000000000
C	-1.092744247	-2.743406097	 0.000000000
C	-2.743406097	-1.092744247	 0.000000000
C	-1.092744247	 2.743406097	 0.000000000
C	 2.743406097	 1.092744247	 0.000000000
C	 1.092744247	-2.743406097	 0.000000000
C	-4.161749081	 0.702429190	 0.000000000
C	 0.702429190	 4.161749081	 0.000000000
C	 4.161749081	-0.702429190	 0.000000000
C	-0.702429190	-4.161749081	 0.000000000
C	-4.161749081	-0.702429190	 0.000000000
C	-0.702429190	 4.161749081	 0.000000000
C	 4.161749081	 0.702429190	 0.000000000
C	 0.702429190	-4.161749081	 0.000000000
C	-5.351954855	 1.411285687	 0.000000000
C	 1.411285687	 5.351954855	 0.000000000
C	 5.351954855	-1.411285687	 0.000000000
C	-1.411285687	-5.351954855	 0.000000000
C	-5.351954855	-1.411285687	 0.000000000
C	-1.411285687	 5.351954855	 0.000000000
C	 5.351954855	 1.411285687	 0.000000000
C	 1.411285687	-5.351954855	 0.000000000
C	-6.546305035	 0.698881526	 0.000000000
C	 0.698881526	 6.546305035	 0.000000000
C	 6.546305035	-0.698881526	 0.000000000
C	-0.698881526	-6.546305035	 0.000000000
C	-6.546305035	-0.698881526	 0.000000000
C	-0.698881526	 6.546305035	 0.000000000
C	 6.546305035	 0.698881526	 0.000000000
C	 0.698881526	-6.546305035	 0.000000000
H	-5.338359046	 2.496163125	 0.000000000
H	 2.496163125	 5.338359046	 0.000000000
H	 5.338359046	-2.496163125	 0.000000000
H	-2.496163125	-5.338359046	 0.000000000
H	-5.338359046	-2.496163125	 0.000000000
H	-2.496163125	 5.338359046	 0.000000000
H	 5.338359046	 2.496163125	 0.000000000
H	 2.496163125	-5.338359046	 0.000000000
H	-7.493139880	-1.231613898	 0.000000000
H	-7.493139880	 1.231613898	 0.000000000
H	-1.231613898	 7.493139880	 0.000000000
H	 1.231613898	 7.493139880	 0.000000000
H	 7.493139880	 1.231613898	 0.000000000
H	 7.493139880	-1.231613898	 0.000000000
H	 1.231613898	-7.493139880	 0.000000000
H	-1.231613898	-7.493139880	 0.000000000

48
[TPyzPz]2- | PBE0-D3BJ/def2-TZVP/gas
N	-1.982482315	 0.000000000	 0.000000000
N	 0.000000000	 1.982482315	 0.000000000
N	 1.982482315	 0.000000000	 0.000000000
N	 0.000000000	-1.982482315	 0.000000000
N	-2.373097225	 2.373097225	 0.000000000
N	 2.373097225	 2.373097225	 0.000000000
N	 2.373097225	-2.373097225	 0.000000000
N	-2.373097225	-2.373097225	 0.000000000
C	-2.751309119	 1.102424747	 0.000000000
C	 1.102424747	 2.751309119	 0.000000000
C	 2.751309119	-1.102424747	 0.000000000
C	-1.102424747	-2.751309119	 0.000000000
C	-2.751309119	-1.102424747	 0.000000000
C	-1.102424747	 2.751309119	 0.000000000
C	 2.751309119	 1.102424747	 0.000000000
C	 1.102424747	-2.751309119	 0.000000000
C	-4.166847693	 0.707911153	 0.000000000
C	 0.707911153	 4.166847693	 0.000000000
C	 4.166847693	-0.707911153	 0.000000000
C	-0.707911153	-4.166847693	 0.000000000
C	-4.166847693	-0.707911153	 0.000000000
C	-0.707911153	 4.166847693	 0.000000000
C	 4.166847693	 0.707911153	 0.000000000
C	 0.707911153	-4.166847693	 0.000000000
C	-6.394858075	 0.695178399	 0.000000000
C	 0.695178399	 6.394858075	 0.000000000
C	 6.394858075	-0.695178399	 0.000000000
C	-0.695178399	-6.394858075	 0.000000000
C	-6.394858075	-0.695178399	 0.000000000
C	-0.695178399	 6.394858075	 0.000000000
C	 6.394858075	 0.695178399	 0.000000000
C	 0.695178399	-6.394858075	 0.000000000
N	 5.278535623	 1.425846796	 0.000000000
N	 5.278535623	-1.425846796	 0.000000000
N	-1.425846796	 5.278535623	 0.000000000
N	 1.425846796	 5.278535623	 0.000000000
N	-5.278535623	 1.425846796	 0.000000000
N	-5.278535623	-1.425846796	 0.000000000
N	-1.425846796	-5.278535623	 0.000000000
N	 1.425846796	-5.278535623	 0.000000000
H	-7.338253101	-1.237924428	 0.000000000
H	-7.338253101	 1.237924428	 0.000000000
H	-1.237924428	 7.338253101	 0.000000000
H	 1.237924428	 7.338253101	 0.000000000
H	 7.338253101	 1.237924428	 0.000000000
H	 7.338253101	-1.237924428	 0.000000000
H	 1.237924428	-7.338253101	 0.000000000
H	-1.237924428	-7.338253101	 0.000000000
